# Supplementary material for: Amadori rearrangement products as potential biomarkers for inborn errors of amino-acid metabolism
Source: Commun Biol. 2021 Mar 19;4:367. doi: 10.1038/s42003-021-01909-5 (PMC7979741; doi:10.1038/s42003-021-01909-5)
Supplement: Supplementary file 3 — Supplementary Data 1 [file 42003_2021_1909_MOESM3_ESM.xlsx]

## Sheet: Phe and Phe-hexose
Series	Sample	Intensity Phe-hex	QC normalized Phe-hex intensity	Intensity Phe13C	QC normalized Phe13C intensity
1	Control 1	11315	1.34319	549683	0.61522
1	Control 1	13462	1.59805	562752	0.62985
1	Control 2	10632	1.26211	604001	0.67601
1	Control 2	8676	1.02991	624450	0.6989
1	Control 3	13912	1.65147	670894	0.75088
1	Control 3	11927	1.41584	657537	0.73593
1	Control 4	10862	1.28941	590777	0.66121
1	Control 4	8845	1.04998	609486	0.68215
1	Control 5	8222	0.97602	587880	0.65797
1	Control 5	7349	0.87239	578586	0.64757
1	Control 6	8850	1.05057	511381	0.57235
1	Control 6	8254	0.97982	519365	0.58129
1	Control 7	13259	1.57396	805657	0.90171
1	Control 7	13179	1.56446	777219	0.86989
1	Control 8	35114	4.16833	521542	0.58372
1	Control 8	32921	3.908	508562	0.5692
1	Patient sample 1 (PKU)	138250	16.4114	3095480	3.46454
1	Patient sample 1 (PKU)	132964	15.784	3086780	3.45481
1	Patient sample 2 (PKU)	165828	19.6852	2569850	2.87624
1	Patient sample 2 (PKU)	162705	19.3145	2583930	2.892
1	Patient sample 3 (PKU)	378317	44.9094	3880680	4.34336
1	Patient sample 3 (PKU)	365985	43.4455	2708430	3.03135
1	Patient sample 4 (PKU)	142951	16.9695	2346590	2.62637
1	Patient sample 4 (PKU)	131287	15.5849	2191700	2.45301
1	Patient sample 5 (PKU)	123151	14.6191	2899120	3.24478
1	Patient sample 5 (PKU)	136346	16.1854	3044110	3.40705
1	QC	8424	1	893473	1
2	Control 9	1	2.04528e-05	7373090	1.23979
2	Control 9	1	2.04528e-05	7417810	1.2473
2	Control 10	29715	0.60776	5053630	0.84977
2	Control 10	21181	0.43321	5000930	0.84091
2	Control 11	26391	0.53977	4729890	0.79533
2	Control 11	28788	0.5888	4857170	0.81673
2	Patient sample 6 (PKU)	901810	18.4446	23447600	3.94271
2	Patient sample 6 (PKU)	876043	17.9175	23030500	3.87259
2	Patient sample 7 (PKU)	319545	6.5356	12342500	2.0754
2	Patient sample 7 (PKU)	316746	6.47835	12225500	2.05571
2	QC	48893	1	5947070	1
3	Control 12	25333	1.0917	3738310	1.12857
3	Control 12	25333	1.0917	3269080	0.98691
3	Control 13	5854	0.25227	2235510	0.67489
3	Control 13	10300	0.44387	2599350	0.78473
3	Control 14	22106	0.95264	3854640	1.16369
3	Control 14	22410	0.96574	3525210	1.06424
3	Patient sample 8 (PKU)	185322	7.9863	13492700	4.07335
3	Patient sample 8 (PKU)	221037	9.5254	14188300	4.28336
3	Patient sample 9 (PKU)	53385	2.30058	26112700	7.88324
3	Patient sample 9 (PKU)	47240	2.03577	24309200	7.33877
3	QC	23205	1	3312433	1

## Sheet: Met and Met-hexose
Series	Sample	Intensity Met13C	QC normalized Met13C intensity	Intensity Met-hex	QC normalized Met-hex intensity
1	Control 1	496906	1.01704	51810	1.12984
1	Control 1	571239	1.16918	58819	1.28269
1	Control 2	895700	1.83327	97276	2.12134
1	Control 2	1117815	2.28789	128129	2.79416
1	Control 3	687133	1.40639	81997	1.78814
1	Control 3	801392	1.64025	100523	2.19214
1	Control 4	224829	0.46017	20526	0.44762
1	Control 4	193546	0.39614	12355	0.26943
1	Control 5	309187	0.63283	48627	1.06043
1	Control 5	276685	0.5663	43417	0.94681
1	Control 6	190589	0.39009	34739	0.75757
1	Control 6	169970	0.34789	29724	0.6482
1	Control 7	192879	0.39477	15599	0.34017
1	Control 7	163984	0.33563	8452	0.18432
1	Control 8	520377	1.06508	43134	0.94064
1	Control 8	478510	0.97939	37448	0.81664
1	Control 9	423141	0.86606	77296	1.68562
1	Control 9	337967	0.69173	68027	1.48349
1	Control 10	243188	0.49774	32817	0.71565
1	Control 10	219949	0.45018	25782	0.56224
1	Control 11	670447	1.37224	46541	1.01494
1	Control 11	664811	1.3607	39586	0.86327
1	Control 12	968000	1.98125	83631	1.82377
1	Control 12	952957	1.95046	79069	1.72429
1	Control 13	257041	0.5261	36399	0.79377
1	Control 13	248111	0.50782	33249	0.72507
1	Control 14	401774	0.82233	37278	0.81294
1	Control 14	437937	0.89635	25049	0.54625
1	Control 15	293668	0.60106	39748	0.8668
1	Control 15	292137	0.59793	36640	0.79902
1	Patient sample 18 (MAT)	4648426	9.51416	719457	15.6895
1	Patient sample 18 (MAT)	5422541	11.0986	937162	20.4371
1	QC	488580	1	45856	1
2	Control 16	97397	0.59553	2171	1.42641
2	Control 16	95420	0.58344	2557	1.68003
2	Control 17	145499	0.88965	1000	0.65703
2	Control 17	147809	0.90378	1000	0.65703
2	Control 18	186175	1.13836	1000	0.65703
2	Control 18	190077	1.16222	1000	0.65703
2	Patient sample 15 (MAT)	2100840	12.8455	39494	25.9488
2	Patient sample 15 (MAT)	2032700	12.4289	38808	25.498
2	Patient sample 16 (MAT)	2249550	13.7549	31191	20.4934
2	Patient sample 16 (MAT)	2249860	13.7567	27415	18.0125
2	QC	163546	1	1522	1
3	Control 19	302939	1.09473	17599	0.31901
3	Control 19	308410	1.1145	15765	0.28576
3	Control 20	213124	0.77017	1000	0.01813
3	Control 20	219142	0.79191	3997	0.07245
3	Control 21	214519	0.77521	16315	0.29573
3	Control 21	221356	0.79991	15977	0.28961
3	Patient sample 17 (MAT)	1812240	6.5489	405115	7.3433
3	Patient sample 17 (MAT)	1854870	6.70295	444861	8.06375
3	QC	276725	1	55168	1
4	Control 22	741645	1.23872	47412	1.64266
4	Control 22	741790	1.23896	45156	1.56449
4	Contorl 23	832060	1.38973	55133	1.91016
4	Control 23	808894	1.35104	52813	1.82978
4	Control 24	533215	0.89059	1000	0.03465
4	Control 24	557616	0.93135	1000	0.03465
4	QC	598720	1	28863	1
5	Control 25	701276	1.42629	6528	1.15254
5	Control 25	639802	1.30126	5169	0.91261
5	Control 26	522211	1.0621	21650	3.82239
5	Control 26	446549	0.90821	18508	3.26766
5	Patient sample 10 (CBS)	2989980	6.08116	1104040	194.922
5	Patient sample 10 (CBS)	2742470	5.57776	1076320	190.028
5	Patient sample 11 (CBS)	5019770	10.2095	2028960	358.219
5	Patient sample 11 (CBS)	4241830	8.62723	1504050	265.545
5	Patient sample 13 (CBS)	1947260	3.96043	89333	15.7721
5	Patient sample 13 (CBS)	1618410	3.29159	68580	12.1081
5	Patient sample 14 (CBS)	5369320	10.9204	2100430	370.838
5	Patient sample 14 (CBS)	5115390	10.4039	1907010	336.689
5	QC	491679	1	5664	1
6	Control 27	553287	1.23449	30078	2.71928
6	Control 27	540132	1.20514	35539	3.213
6	Control 28	227973	0.50865	1000	0.09041
6	Control 28	225434	0.50299	1000	0.09041
6	Control 29	569151	1.26988	10902	0.98563
6	Control 29	574491	1.2818	6967	0.62987
6	Patient sample 12 (CBS)	859214	1.91707	216810	19.6013
6	Patient sample 12 (CBS)	837820	1.86934	206578	18.6762
6	QC	448191	1	11061	1

## Sheet: Pro and Pro-hexose
Series	Sample	Intensity Pro13C	QC normalized Pro13C intensity	Intensity Pro-hex	Normalized Pro-hex intensity
1	Control 1	275495	0.964966	2845	0.0386334
1	Control 2	228505	0.800376	337	0.00457626
1	Control 3	425062	1.48885	7691	0.104439
1	Control 4	273788	0.958987	20265	0.275186
1	Control 5	324368	1.13615	3709	0.050366
1	Control 6	278041	0.973884	5173	0.0702462
1	Control 7	225485	0.789798	5815	0.0789642
1	Control 8	252018	0.882734	7137	0.0969161
1	Control 9	217475	0.761742	6104	0.0828886
1	Control 10	206563	0.723521	0	0
1	Control 11	222816	0.78045	3529	0.0479217
1	Control 11	196278	0.687496	0	0
1	Control 12	270813	0.948567	3044	0.0413357
1	Control 12	275926	0.966476	2251	0.0305672
1	Control 13	289087	1.01257	0	0
1	Control 13	279138	0.977727	0	0
1	Control 14	345410	1.20986	1979	0.0268736
1	Control 14	342047	1.19808	0	0
1	Patient sample 19 (hyperprolinemia)	1483760	5.19711	42865	0.582081
1	Patient sample 19 (hyperprolinemia)	1460340	5.11508	30261	0.410926
1	Patient sample 20 (hyperprolinemia)	1401750	4.90986	73641	1
1	Patient sample 20 (hyperprolinemia)	1344780	4.71031	42821	0.581483
1	QC	285497	1	0	0

## Sheet: Lys and Lys-hexose
Series	Sample	Intensity Lys	QC normalized Lys intensity	Intensity Lys-hex	Normalized Lys-hex intensity
1	Control 1	51279	0.90661	0	0
1	Control 2	44051	0.77882	0	0
1	Control 3	89119	1.57563	0	0
1	Control 4	40360	0.71357	2050	0.460054
1	Control 5	52582	0.92965	0	0
1	Control 6	79813	1.4111	0	0
1	Control 7	33200	0.58698	0	0
1	Control 8	76797	1.35777	0	0
1	Control 9	69922	1.23622	0	0
1	Control 10	69500	1.22876	0	0
1	Control 11	38258	0.6764	0	0
1	Control 11	34760	0.61456	0	0
1	Control 12	52154	0.92208	0	0
1	Control 12	53843	0.95195	0	0
1	Control 13	79261	1.40134	0	0
1	Control 13	77277	1.36626	0	0
1	Control 14	64183	1.13476	0	0
1	Control 14	68149	1.20488	0	0
1	Patient sample 21 (hyperlysenima)	448814	7.93504	4456	1
1	Patient sample 21 (hyperlysenima)	391684	6.92498	3175	0.712522
1	Patient sample 22 (hyperlysinemia)	606785	10.728	2624	0.588869
1	Patient sample 22 (hyperlysinemia)	612648	10.8316	2277	0.510996
1	QC	56561	1	0	0

## Sheet: Cit and Cit-hexose
Series	Sample	Intensity Cit	QC normalized Cit intensity	Intensity Cit-hex	Normalized Cit-hex intensity
1	Control 1	18870	0.82004	0	0
1	Control 1	25003	1.08657	0	0
1	Control 2	23559	1.02381	0	0
1	Control 2	38621	1.67837	0	0
1	Control 3	10488	0.45578	0	0
1	Control 3	15905	0.69119	0	0
1	Control 4	29198	1.26887	0	0
1	Control 4	39909	1.73434	0	0
1	Control 5	23640	1.02733	0	0
1	Control 5	27300	1.18639	0	0
1	Control 6	21681	0.9422	0	0
1	Control 6	26551	1.15384	0	0
1	Control 7	20022	0.87011	0	0
1	Control 7	22485	0.97714	0	0
1	Control 8	20051	0.87137	0	0
1	Control 8	22044	0.95798	0	0
1	Control 9	16002	0.69541	0	0
1	Control 9	16673	0.72457	0	0
1	Patient sample 23 (citrullinemia)	3464360	150.552	90587	1
1	Patient sample 23 (citrullinemia)	3732700	162.214	74508	0.8225
1	QC	23011	1	0	0
