# Supplementary material for: Amadori rearrangement products as potential biomarkers for inborn errors of amino-acid metabolism
Source: Commun Biol. 2021 Mar 19;4:367. doi: 10.1038/s42003-021-01909-5 (PMC7979741; doi:10.1038/s42003-021-01909-5)
Supplement: Supplementary file 4 — Supplementary Data 2 [file 42003_2021_1909_MOESM4_ESM.xlsx]

## Sheet: PKU patient plasma Phe-hexose 
m/z	intensity	normalized intensity
50	21	0.0002468
50.125	5	5.8762e-05
50.25	17	0.000199791
50.375	35	0.000411334
50.5	8	9.40192e-05
50.625	9	0.000105772
50.75	14	0.000164534
50.875	6	7.05144e-05
51	28	0.000329067
51.125	7	8.22668e-05
51.25	26	0.000305562
51.375	24	0.000282058
51.5	35	0.000411334
51.625	16	0.000188038
51.75	31	0.000364324
51.875	14	0.000164534
52	29	0.00034082
52.125	20	0.000235048
52.25	9	0.000105772
52.375	31	0.000364324
52.5	8	9.40192e-05
52.625	20	0.000235048
52.75	28	0.000329067
52.875	15	0.000176286
53	33	0.000387829
53.125	27	0.000317315
53.25	12	0.000141029
53.375	4	4.70096e-05
53.5	17	0.000199791
53.625	13	0.000152781
53.75	12	0.000141029
53.875	13	0.000152781
54	19	0.000223296
54.125	34	0.000399582
54.25	30	0.000352572
54.375	13	0.000152781
54.5	16	0.000188038
54.625	13	0.000152781
54.75	7	8.22668e-05
54.875	17	0.000199791
55	15	0.000176286
55.125	13	0.000152781
55.25	11	0.000129276
55.375	19	0.000223296
55.5	12	0.000141029
55.625	20	0.000235048
55.75	25	0.00029381
55.875	16	0.000188038
56	17	0.000199791
56.125	25	0.00029381
56.25	12	0.000141029
56.375	19	0.000223296
56.5	8	9.40192e-05
56.625	21	0.0002468
56.75	19	0.000223296
56.875	22	0.000258553
57	37	0.000434839
57.125	28	0.000329067
57.25	32	0.000376077
57.375	14	0.000164534
57.5	4	4.70096e-05
57.625	18	0.000211543
57.75	16	0.000188038
57.875	20	0.000235048
58	11	0.000129276
58.125	19	0.000223296
58.25	27	0.000317315
58.375	25	0.00029381
58.5	19	0.000223296
58.625	10	0.000117524
58.75	41	0.000481848
58.875	17	0.000199791
59	46	0.00054061
59.125	13	0.000152781
59.25	6	7.05144e-05
59.375	28	0.000329067
59.5	14	0.000164534
59.625	25	0.00029381
59.75	13	0.000152781
59.875	29	0.00034082
60	9	0.000105772
60.125	19	0.000223296
60.25	18	0.000211543
60.375	32	0.000376077
60.5	42	0.000493601
60.625	16	0.000188038
60.75	15	0.000176286
60.875	20	0.000235048
61	14	0.000164534
61.125	18	0.000211543
61.25	15	0.000176286
61.375	29	0.00034082
61.5	18	0.000211543
61.625	19	0.000223296
61.75	13	0.000152781
61.875	16	0.000188038
62	4	4.70096e-05
62.125	18	0.000211543
62.25	9	0.000105772
62.375	50	0.00058762
62.5	21	0.0002468
62.625	11	0.000129276
62.75	22	0.000258553
62.875	13	0.000152781
63	19	0.000223296
63.125	53	0.000622877
63.25	18	0.000211543
63.375	10	0.000117524
63.5	20	0.000235048
63.625	9	0.000105772
63.75	11	0.000129276
63.875	22	0.000258553
64	6	7.05144e-05
64.125	10	0.000117524
64.25	12	0.000141029
64.375	60	0.000705144
64.5	37	0.000434839
64.625	11	0.000129276
64.75	23	0.000270305
64.875	34	0.000399582
65	30	0.000352572
65.125	16	0.000188038
65.25	11	0.000129276
65.375	15	0.000176286
65.5	20	0.000235048
65.625	26	0.000305562
65.75	9	0.000105772
65.875	19	0.000223296
66	19	0.000223296
66.125	12	0.000141029
66.25	6	7.05144e-05
66.375	10	0.000117524
66.5	42	0.000493601
66.625	20	0.000235048
66.75	33	0.000387829
66.875	20	0.000235048
67	20	0.000235048
67.125	36	0.000423086
67.25	24	0.000282058
67.375	29	0.00034082
67.5	18	0.000211543
67.625	25	0.00029381
67.75	38	0.000446591
67.875	26	0.000305562
68	41	0.000481848
68.125	11	0.000129276
68.25	3	3.52572e-05
68.375	13	0.000152781
68.5	10	0.000117524
68.625	21	0.0002468
68.75	9	0.000105772
68.875	9	0.000105772
69	25	0.00029381
69.125	9	0.000105772
69.25	27	0.000317315
69.375	20	0.000235048
69.5	24	0.000282058
69.625	24	0.000282058
69.75	5	5.8762e-05
69.875	24	0.000282058
70	18	0.000211543
70.125	37	0.000434839
70.25	19	0.000223296
70.375	29	0.00034082
70.5	11	0.000129276
70.625	18	0.000211543
70.75	42	0.000493601
70.875	17	0.000199791
71	12	0.000141029
71.125	15	0.000176286
71.25	18	0.000211543
71.375	32	0.000376077
71.5	11	0.000129276
71.625	48	0.000564115
71.75	15	0.000176286
71.875	34	0.000399582
72	12	0.000141029
72.125	18	0.000211543
72.25	10	0.000117524
72.375	9	0.000105772
72.5	13	0.000152781
72.625	29	0.00034082
72.75	22	0.000258553
72.875	35	0.000411334
73	20	0.000235048
73.125	53	0.000622877
73.25	13	0.000152781
73.375	18	0.000211543
73.5	12	0.000141029
73.625	25	0.00029381
73.75	35	0.000411334
73.875	21	0.0002468
74	18	0.000211543
74.125	5	5.8762e-05
74.25	16	0.000188038
74.375	13	0.000152781
74.5	20	0.000235048
74.625	11	0.000129276
74.75	21	0.0002468
74.875	55	0.000646382
75	10	0.000117524
75.125	27	0.000317315
75.25	36	0.000423086
75.375	13	0.000152781
75.5	24	0.000282058
75.625	17	0.000199791
75.75	21	0.0002468
75.875	22	0.000258553
76	17	0.000199791
76.125	35	0.000411334
76.25	9	0.000105772
76.375	16	0.000188038
76.5	32	0.000376077
76.625	36	0.000423086
76.75	25	0.00029381
76.875	20	0.000235048
77	29	0.00034082
77.125	8	9.40192e-05
77.25	25	0.00029381
77.375	30	0.000352572
77.5	17	0.000199791
77.625	17	0.000199791
77.75	10	0.000117524
77.875	27	0.000317315
78	29	0.00034082
78.125	17	0.000199791
78.25	14	0.000164534
78.375	23	0.000270305
78.5	21	0.0002468
78.625	23	0.000270305
78.75	31	0.000364324
78.875	28	0.000329067
79	32	0.000376077
79.125	36	0.000423086
79.25	23	0.000270305
79.375	20	0.000235048
79.5	22	0.000258553
79.625	20	0.000235048
79.75	47	0.000552363
79.875	34	0.000399582
80	32	0.000376077
80.125	25	0.00029381
80.25	12	0.000141029
80.375	22	0.000258553
80.5	32	0.000376077
80.625	26	0.000305562
80.75	26	0.000305562
80.875	24	0.000282058
81	21	0.0002468
81.125	26	0.000305562
81.25	31	0.000364324
81.375	19	0.000223296
81.5	11	0.000129276
81.625	35	0.000411334
81.75	23	0.000270305
81.875	12	0.000141029
82	8	9.40192e-05
82.125	14	0.000164534
82.25	17	0.000199791
82.375	25	0.00029381
82.5	11	0.000129276
82.625	23	0.000270305
82.75	25	0.00029381
82.875	19	0.000223296
83	15	0.000176286
83.125	38	0.000446591
83.25	7	8.22668e-05
83.375	7	8.22668e-05
83.5	15	0.000176286
83.625	15	0.000176286
83.75	40	0.000470096
83.875	15	0.000176286
84	15	0.000176286
84.125	19	0.000223296
84.25	33	0.000387829
84.375	30	0.000352572
84.5	6	7.05144e-05
84.625	18	0.000211543
84.75	22	0.000258553
84.875	21	0.0002468
85	15	0.000176286
85.125	8	9.40192e-05
85.25	12	0.000141029
85.375	10	0.000117524
85.5	19	0.000223296
85.625	9	0.000105772
85.75	11	0.000129276
85.875	24	0.000282058
86	18	0.000211543
86.125	11	0.000129276
86.25	10	0.000117524
86.375	12	0.000141029
86.5	61	0.000716896
86.625	22	0.000258553
86.75	15	0.000176286
86.875	9	0.000105772
87	48	0.000564115
87.125	29	0.00034082
87.25	7	8.22668e-05
87.375	32	0.000376077
87.5	15	0.000176286
87.625	40	0.000470096
87.75	7	8.22668e-05
87.875	7	8.22668e-05
88	34	0.000399582
88.125	31	0.000364324
88.25	22	0.000258553
88.375	5	5.8762e-05
88.5	33	0.000387829
88.625	25	0.00029381
88.75	18	0.000211543
88.875	7	8.22668e-05
89	10	0.000117524
89.125	15	0.000176286
89.25	26	0.000305562
89.375	28	0.000329067
89.5	30	0.000352572
89.625	21	0.0002468
89.75	46	0.00054061
89.875	24	0.000282058
90	19	0.000223296
90.125	16	0.000188038
90.25	13	0.000152781
90.375	59	0.000693392
90.5	10	0.000117524
90.625	18	0.000211543
90.75	15	0.000176286
90.875	35	0.000411334
91	7	8.22668e-05
91.125	41	0.000481848
91.25	14	0.000164534
91.375	24	0.000282058
91.5	20	0.000235048
91.625	29	0.00034082
91.75	29	0.00034082
91.875	35	0.000411334
92	20	0.000235048
92.125	8	9.40192e-05
92.25	16	0.000188038
92.375	23	0.000270305
92.5	32	0.000376077
92.625	3	3.52572e-05
92.75	16	0.000188038
92.875	18	0.000211543
93	17	0.000199791
93.125	17	0.000199791
93.25	11	0.000129276
93.375	7	8.22668e-05
93.5	18	0.000211543
93.625	23	0.000270305
93.75	44	0.000517106
93.875	15	0.000176286
94	35	0.000411334
94.125	9	0.000105772
94.25	9	0.000105772
94.375	11	0.000129276
94.5	24	0.000282058
94.625	11	0.000129276
94.75	25	0.00029381
94.875	24	0.000282058
95	17	0.000199791
95.125	17	0.000199791
95.25	30	0.000352572
95.375	10	0.000117524
95.5	28	0.000329067
95.625	38	0.000446591
95.75	24	0.000282058
95.875	19	0.000223296
96	5	5.8762e-05
96.125	27	0.000317315
96.25	16	0.000188038
96.375	7	8.22668e-05
96.5	22	0.000258553
96.625	14	0.000164534
96.75	14	0.000164534
96.875	15	0.000176286
97	7	8.22668e-05
97.125	6	7.05144e-05
97.25	16	0.000188038
97.375	10	0.000117524
97.5	15	0.000176286
97.625	11	0.000129276
97.75	29	0.00034082
97.875	18	0.000211543
98	17	0.000199791
98.125	18	0.000211543
98.25	8	9.40192e-05
98.375	20	0.000235048
98.5	17	0.000199791
98.625	11	0.000129276
98.75	35	0.000411334
98.875	28	0.000329067
99	15	0.000176286
99.125	12	0.000141029
99.25	40	0.000470096
99.375	28	0.000329067
99.5	25	0.00029381
99.625	14	0.000164534
99.75	19	0.000223296
99.875	20	0.000235048
100	43	0.000505353
100.125	25	0.00029381
100.25	19	0.000223296
100.375	24	0.000282058
100.5	22	0.000258553
100.625	36	0.000423086
100.75	18	0.000211543
100.875	6	7.05144e-05
101	50	0.00058762
101.125	11	0.000129276
101.25	13	0.000152781
101.375	14	0.000164534
101.5	25	0.00029381
101.625	9	0.000105772
101.75	23	0.000270305
101.875	41	0.000481848
102	17	0.000199791
102.125	25	0.00029381
102.25	33	0.000387829
102.375	23	0.000270305
102.5	8	9.40192e-05
102.625	14	0.000164534
102.75	19	0.000223296
102.875	11	0.000129276
103	9	0.000105772
103.125	20	0.000235048
103.25	21	0.0002468
103.375	12	0.000141029
103.5	17	0.000199791
103.625	19	0.000223296
103.75	17	0.000199791
103.875	12	0.000141029
104	6	7.05144e-05
104.125	14	0.000164534
104.25	19	0.000223296
104.375	14	0.000164534
104.5	38	0.000446591
104.625	14	0.000164534
104.75	14	0.000164534
104.875	25	0.00029381
105	24	0.000282058
105.125	8	9.40192e-05
105.25	15	0.000176286
105.375	39	0.000458344
105.5	25	0.00029381
105.625	43	0.000505353
105.75	27	0.000317315
105.875	3	3.52572e-05
106	13	0.000152781
106.125	9	0.000105772
106.25	13	0.000152781
106.375	10	0.000117524
106.5	31	0.000364324
106.625	8	9.40192e-05
106.75	59	0.000693392
106.875	15	0.000176286
107	12	0.000141029
107.125	6	7.05144e-05
107.25	26	0.000305562
107.375	8	9.40192e-05
107.5	31	0.000364324
107.625	11	0.000129276
107.75	19	0.000223296
107.875	10	0.000117524
108	15	0.000176286
108.125	16	0.000188038
108.25	16	0.000188038
108.375	14	0.000164534
108.5	18	0.000211543
108.625	31	0.000364324
108.75	8	9.40192e-05
108.875	37	0.000434839
109	33	0.000387829
109.125	8	9.40192e-05
109.25	14	0.000164534
109.375	26	0.000305562
109.5	17	0.000199791
109.625	22	0.000258553
109.75	5	5.8762e-05
109.875	8	9.40192e-05
110	6	7.05144e-05
110.125	17	0.000199791
110.25	24	0.000282058
110.375	26	0.000305562
110.5	11	0.000129276
110.625	41	0.000481848
110.75	13	0.000152781
110.875	6	7.05144e-05
111	23	0.000270305
111.125	46	0.00054061
111.25	22	0.000258553
111.375	46	0.00054061
111.5	18	0.000211543
111.625	12	0.000141029
111.75	20	0.000235048
111.875	31	0.000364324
112	41	0.000481848
112.125	32	0.000376077
112.25	20	0.000235048
112.375	27	0.000317315
112.5	35	0.000411334
112.625	12	0.000141029
112.75	30	0.000352572
112.875	8	9.40192e-05
113	33	0.000387829
113.125	20	0.000235048
113.25	21	0.0002468
113.375	25	0.00029381
113.5	27	0.000317315
113.625	15	0.000176286
113.75	13	0.000152781
113.875	18	0.000211543
114	15	0.000176286
114.125	23	0.000270305
114.25	23	0.000270305
114.375	16	0.000188038
114.5	9	0.000105772
114.625	10	0.000117524
114.75	9	0.000105772
114.875	33	0.000387829
115	19	0.000223296
115.125	30	0.000352572
115.25	16	0.000188038
115.375	24	0.000282058
115.5	32	0.000376077
115.625	36	0.000423086
115.75	42	0.000493601
115.875	6	7.05144e-05
116	24	0.000282058
116.125	32	0.000376077
116.25	20	0.000235048
116.375	20	0.000235048
116.5	16	0.000188038
116.625	31	0.000364324
116.75	34	0.000399582
116.875	25	0.00029381
117	7	8.22668e-05
117.125	26	0.000305562
117.25	34	0.000399582
117.375	34	0.000399582
117.5	17	0.000199791
117.625	23	0.000270305
117.75	32	0.000376077
117.875	15	0.000176286
118	22	0.000258553
118.125	18	0.000211543
118.25	16	0.000188038
118.375	10	0.000117524
118.5	16	0.000188038
118.625	21	0.0002468
118.75	14	0.000164534
118.875	4	4.70096e-05
119	10	0.000117524
119.125	27	0.000317315
119.25	18	0.000211543
119.375	9	0.000105772
119.5	9	0.000105772
119.625	10	0.000117524
119.75	23	0.000270305
119.875	21	0.0002468
120	15	0.000176286
120.125	23	0.000270305
120.25	20	0.000235048
120.375	27	0.000317315
120.5	22	0.000258553
120.625	19	0.000223296
120.75	13	0.000152781
120.875	26	0.000305562
121	21	0.0002468
121.125	14	0.000164534
121.25	30	0.000352572
121.375	15	0.000176286
121.5	22	0.000258553
121.625	16	0.000188038
121.75	11	0.000129276
121.875	16	0.000188038
122	25	0.00029381
122.125	34	0.000399582
122.25	38	0.000446591
122.375	48	0.000564115
122.5	20	0.000235048
122.625	37	0.000434839
122.75	3	3.52572e-05
122.875	28	0.000329067
123	22	0.000258553
123.125	35	0.000411334
123.25	22	0.000258553
123.375	17	0.000199791
123.5	15	0.000176286
123.625	18	0.000211543
123.75	7	8.22668e-05
123.875	13	0.000152781
124	37	0.000434839
124.125	11	0.000129276
124.25	12	0.000141029
124.375	15	0.000176286
124.5	30	0.000352572
124.625	25	0.00029381
124.75	16	0.000188038
124.875	10	0.000117524
125	22	0.000258553
125.125	16	0.000188038
125.25	10	0.000117524
125.375	10	0.000117524
125.5	15	0.000176286
125.625	27	0.000317315
125.75	24	0.000282058
125.875	10	0.000117524
126	10	0.000117524
126.125	23	0.000270305
126.25	9	0.000105772
126.375	34	0.000399582
126.5	24	0.000282058
126.625	6	7.05144e-05
126.75	8	9.40192e-05
126.875	5	5.8762e-05
127	17	0.000199791
127.125	17	0.000199791
127.25	28	0.000329067
127.375	13	0.000152781
127.5	16	0.000188038
127.625	19	0.000223296
127.75	6	7.05144e-05
127.875	17	0.000199791
128	18	0.000211543
128.125	8	9.40192e-05
128.25	14	0.000164534
128.375	12	0.000141029
128.5	12	0.000141029
128.625	48	0.000564115
128.75	29	0.00034082
128.875	24	0.000282058
129	16	0.000188038
129.125	9	0.000105772
129.25	20	0.000235048
129.375	7	8.22668e-05
129.5	11	0.000129276
129.625	11	0.000129276
129.75	15	0.000176286
129.875	5	5.8762e-05
130	7	8.22668e-05
130.125	13	0.000152781
130.25	9	0.000105772
130.375	3	3.52572e-05
130.5	72	0.000846173
130.625	20	0.000235048
130.75	11	0.000129276
130.875	24	0.000282058
131	13	0.000152781
131.125	8	9.40192e-05
131.25	16	0.000188038
131.375	12	0.000141029
131.5	9	0.000105772
131.625	11	0.000129276
131.75	7	8.22668e-05
131.875	21	0.0002468
132	33	0.000387829
132.125	3	3.52572e-05
132.25	31	0.000364324
132.375	23	0.000270305
132.5	13	0.000152781
132.625	47	0.000552363
132.75	31	0.000364324
132.875	15	0.000176286
133	7	8.22668e-05
133.125	16	0.000188038
133.25	18	0.000211543
133.375	11	0.000129276
133.5	7	8.22668e-05
133.625	19	0.000223296
133.75	15	0.000176286
133.875	20	0.000235048
134	25	0.00029381
134.125	10	0.000117524
134.25	23	0.000270305
134.375	14	0.000164534
134.5	7	8.22668e-05
134.625	22	0.000258553
134.75	12	0.000141029
134.875	14	0.000164534
135	8	9.40192e-05
135.125	27	0.000317315
135.25	27	0.000317315
135.375	20	0.000235048
135.5	25	0.00029381
135.625	19	0.000223296
135.75	22	0.000258553
135.875	12	0.000141029
136	10	0.000117524
136.125	18	0.000211543
136.25	18	0.000211543
136.375	15	0.000176286
136.5	17	0.000199791
136.625	28	0.000329067
136.75	38	0.000446591
136.875	35	0.000411334
137	26	0.000305562
137.125	13	0.000152781
137.25	31	0.000364324
137.375	35	0.000411334
137.5	15	0.000176286
137.625	22	0.000258553
137.75	25	0.00029381
137.875	24	0.000282058
138	7	8.22668e-05
138.125	18	0.000211543
138.25	54	0.00063463
138.375	25	0.00029381
138.5	27	0.000317315
138.625	18	0.000211543
138.75	34	0.000399582
138.875	13	0.000152781
139	17	0.000199791
139.125	15	0.000176286
139.25	17	0.000199791
139.375	12	0.000141029
139.5	53	0.000622877
139.625	18	0.000211543
139.75	25	0.00029381
139.875	3	3.52572e-05
140	34	0.000399582
140.125	16	0.000188038
140.25	19	0.000223296
140.375	13	0.000152781
140.5	12	0.000141029
140.625	9	0.000105772
140.75	11	0.000129276
140.875	10	0.000117524
141	18	0.000211543
141.125	23	0.000270305
141.25	18	0.000211543
141.375	23	0.000270305
141.5	40	0.000470096
141.625	10	0.000117524
141.75	13	0.000152781
141.875	15	0.000176286
142	15	0.000176286
142.125	11	0.000129276
142.25	12	0.000141029
142.375	14	0.000164534
142.5	9	0.000105772
142.625	16	0.000188038
142.75	25	0.00029381
142.875	12	0.000141029
143	12	0.000141029
143.125	33	0.000387829
143.25	33	0.000387829
143.375	24	0.000282058
143.5	21	0.0002468
143.625	14	0.000164534
143.75	19	0.000223296
143.875	1	1.17524e-05
144	11	0.000129276
144.125	15	0.000176286
144.25	35	0.000411334
144.375	7	8.22668e-05
144.5	9	0.000105772
144.625	13	0.000152781
144.75	18	0.000211543
144.875	30	0.000352572
145	24	0.000282058
145.125	24	0.000282058
145.25	9	0.000105772
145.375	23	0.000270305
145.5	18	0.000211543
145.625	22	0.000258553
145.75	9	0.000105772
145.875	25	0.00029381
146	26	0.000305562
146.125	22	0.000258553
146.25	40	0.000470096
146.375	20	0.000235048
146.5	0	0
146.625	41	0.000481848
146.75	23	0.000270305
146.875	14	0.000164534
147	17	0.000199791
147.125	16	0.000188038
147.25	14	0.000164534
147.375	16	0.000188038
147.5	18	0.000211543
147.625	15	0.000176286
147.75	19	0.000223296
147.875	18	0.000211543
148	25	0.00029381
148.125	3	3.52572e-05
148.25	64	0.000752154
148.375	26	0.000305562
148.5	22	0.000258553
148.625	14	0.000164534
148.75	10	0.000117524
148.875	30	0.000352572
149	26	0.000305562
149.125	25	0.00029381
149.25	19	0.000223296
149.375	8	9.40192e-05
149.5	15	0.000176286
149.625	13	0.000152781
149.75	10	0.000117524
149.875	22	0.000258553
150	32	0.000376077
150.125	14	0.000164534
150.25	16	0.000188038
150.375	20	0.000235048
150.5	28	0.000329067
150.625	30	0.000352572
150.75	13	0.000152781
150.875	19	0.000223296
151	12	0.000141029
151.125	10	0.000117524
151.25	29	0.00034082
151.375	24	0.000282058
151.5	5	5.8762e-05
151.625	10	0.000117524
151.75	12	0.000141029
151.875	16	0.000188038
152	10	0.000117524
152.125	22	0.000258553
152.25	32	0.000376077
152.375	37	0.000434839
152.5	13	0.000152781
152.625	7	8.22668e-05
152.75	36	0.000423086
152.875	25	0.00029381
153	10	0.000117524
153.125	19	0.000223296
153.25	29	0.00034082
153.375	8	9.40192e-05
153.5	19	0.000223296
153.625	24	0.000282058
153.75	18	0.000211543
153.875	4	4.70096e-05
154	29	0.00034082
154.125	2	2.35048e-05
154.25	16	0.000188038
154.375	21	0.0002468
154.5	4	4.70096e-05
154.625	26	0.000305562
154.75	12	0.000141029
154.875	28	0.000329067
155	23	0.000270305
155.125	21	0.0002468
155.25	14	0.000164534
155.375	12	0.000141029
155.5	28	0.000329067
155.625	24	0.000282058
155.75	38	0.000446591
155.875	14	0.000164534
156	12	0.000141029
156.125	8	9.40192e-05
156.25	26	0.000305562
156.375	25	0.00029381
156.5	33	0.000387829
156.625	27	0.000317315
156.75	13	0.000152781
156.875	29	0.00034082
157	17	0.000199791
157.125	14	0.000164534
157.25	12	0.000141029
157.375	12	0.000141029
157.5	19	0.000223296
157.625	20	0.000235048
157.75	34	0.000399582
157.875	7	8.22668e-05
158	8	9.40192e-05
158.125	22	0.000258553
158.25	11	0.000129276
158.375	18	0.000211543
158.5	16	0.000188038
158.625	14	0.000164534
158.75	8	9.40192e-05
158.875	13	0.000152781
159	15	0.000176286
159.125	12	0.000141029
159.25	17	0.000199791
159.375	35	0.000411334
159.5	15	0.000176286
159.625	16	0.000188038
159.75	29	0.00034082
159.875	10	0.000117524
160	18	0.000211543
160.125	11	0.000129276
160.25	21	0.0002468
160.375	11	0.000129276
160.5	9	0.000105772
160.625	17	0.000199791
160.75	33	0.000387829
160.875	23	0.000270305
161	15	0.000176286
161.125	25	0.00029381
161.25	30	0.000352572
161.375	34	0.000399582
161.5	36	0.000423086
161.625	32	0.000376077
161.75	26	0.000305562
161.875	25	0.00029381
162	8	9.40192e-05
162.125	19	0.000223296
162.25	14	0.000164534
162.375	18	0.000211543
162.5	22	0.000258553
162.625	10	0.000117524
162.75	15	0.000176286
162.875	9	0.000105772
163	4	4.70096e-05
163.125	19	0.000223296
163.25	15	0.000176286
163.375	18	0.000211543
163.5	12	0.000141029
163.625	35	0.000411334
163.75	19	0.000223296
163.875	9	0.000105772
164	18	0.000211543
164.125	24	0.000282058
164.25	2	2.35048e-05
164.375	10	0.000117524
164.5	48	0.000564115
164.625	9	0.000105772
164.75	28	0.000329067
164.875	17	0.000199791
165	30	0.000352572
165.125	18	0.000211543
165.25	28	0.000329067
165.375	15	0.000176286
165.5	17	0.000199791
165.625	15	0.000176286
165.75	44	0.000517106
165.875	96	0.00113
166	45	0.000528858
166.125	17	0.000199791
166.25	28	0.000329067
166.375	14	0.000164534
166.5	27	0.000317315
166.625	37	0.000434839
166.75	37	0.000434839
166.875	10	0.000117524
167	13	0.000152781
167.125	12	0.000141029
167.25	34	0.000399582
167.375	44	0.000517106
167.5	17	0.000199791
167.625	13	0.000152781
167.75	26	0.000305562
167.875	12	0.000141029
168	12	0.000141029
168.125	8	9.40192e-05
168.25	17	0.000199791
168.375	19	0.000223296
168.5	16	0.000188038
168.625	10	0.000117524
168.75	26	0.000305562
168.875	39	0.000458344
169	16	0.000188038
169.125	3	3.52572e-05
169.25	26	0.000305562
169.375	31	0.000364324
169.5	12	0.000141029
169.625	8	9.40192e-05
169.75	34	0.000399582
169.875	28	0.000329067
170	17	0.000199791
170.125	26	0.000305562
170.25	5	5.8762e-05
170.375	8	9.40192e-05
170.5	6	7.05144e-05
170.625	19	0.000223296
170.75	26	0.000305562
170.875	7	8.22668e-05
171	48	0.000564115
171.125	6	7.05144e-05
171.25	20	0.000235048
171.375	10	0.000117524
171.5	29	0.00034082
171.625	22	0.000258553
171.75	42	0.000493601
171.875	32	0.000376077
172	14	0.000164534
172.125	30	0.000352572
172.25	26	0.000305562
172.375	4	4.70096e-05
172.5	19	0.000223296
172.625	13	0.000152781
172.75	29	0.00034082
172.875	24	0.000282058
173	15	0.000176286
173.125	6	7.05144e-05
173.25	16	0.000188038
173.375	20	0.000235048
173.5	9	0.000105772
173.625	4	4.70096e-05
173.75	21	0.0002468
173.875	12	0.000141029
174	25	0.00029381
174.125	13	0.000152781
174.25	8	9.40192e-05
174.375	14	0.000164534
174.5	26	0.000305562
174.625	20	0.000235048
174.75	15	0.000176286
174.875	18	0.000211543
175	21	0.0002468
175.125	55	0.000646382
175.25	58	0.000681639
175.375	11	0.000129276
175.5	14	0.000164534
175.625	14	0.000164534
175.75	27	0.000317315
175.875	19	0.000223296
176	21	0.0002468
176.125	31	0.000364324
176.25	28	0.000329067
176.375	6	7.05144e-05
176.5	9	0.000105772
176.625	13	0.000152781
176.75	26	0.000305562
176.875	16	0.000188038
177	22	0.000258553
177.125	4	4.70096e-05
177.25	19	0.000223296
177.375	35	0.000411334
177.5	17	0.000199791
177.625	9	0.000105772
177.75	34	0.000399582
177.875	28	0.000329067
178	23	0.000270305
178.125	47	0.000552363
178.25	28	0.000329067
178.375	28	0.000329067
178.5	17	0.000199791
178.625	30	0.000352572
178.75	30	0.000352572
178.875	18	0.000211543
179	38	0.000446591
179.125	43	0.000505353
179.25	8	9.40192e-05
179.375	5	5.8762e-05
179.5	25	0.00029381
179.625	26	0.000305562
179.75	16	0.000188038
179.875	19	0.000223296
180	7	8.22668e-05
180.125	14	0.000164534
180.25	24	0.000282058
180.375	14	0.000164534
180.5	27	0.000317315
180.625	20	0.000235048
180.75	24	0.000282058
180.875	10	0.000117524
181	16	0.000188038
181.125	13	0.000152781
181.25	12	0.000141029
181.375	18	0.000211543
181.5	24	0.000282058
181.625	17	0.000199791
181.75	5	5.8762e-05
181.875	12	0.000141029
182	27	0.000317315
182.125	12	0.000141029
182.25	11	0.000129276
182.375	10	0.000117524
182.5	31	0.000364324
182.625	36	0.000423086
182.75	10	0.000117524
182.875	34	0.000399582
183	44	0.000517106
183.125	13	0.000152781
183.25	10	0.000117524
183.375	12	0.000141029
183.5	38	0.000446591
183.625	36	0.000423086
183.75	42	0.000493601
183.875	5	5.8762e-05
184	18	0.000211543
184.125	24	0.000282058
184.25	4	4.70096e-05
184.375	36	0.000423086
184.5	37	0.000434839
184.625	29	0.00034082
184.75	23	0.000270305
184.875	2	2.35048e-05
185	2	2.35048e-05
185.125	43	0.000505353
185.25	16	0.000188038
185.375	17	0.000199791
185.5	23	0.000270305
185.625	22	0.000258553
185.75	22	0.000258553
185.875	33	0.000387829
186	28	0.000329067
186.125	16	0.000188038
186.25	16	0.000188038
186.375	18	0.000211543
186.5	32	0.000376077
186.625	14	0.000164534
186.75	19	0.000223296
186.875	21	0.0002468
187	31	0.000364324
187.125	32	0.000376077
187.25	15	0.000176286
187.375	12	0.000141029
187.5	15	0.000176286
187.625	37	0.000434839
187.75	19	0.000223296
187.875	8	9.40192e-05
188	32	0.000376077
188.125	15	0.000176286
188.25	14	0.000164534
188.375	24	0.000282058
188.5	6	7.05144e-05
188.625	6	7.05144e-05
188.75	15	0.000176286
188.875	10	0.000117524
189	4	4.70096e-05
189.125	33	0.000387829
189.25	24	0.000282058
189.375	19	0.000223296
189.5	23	0.000270305
189.625	23	0.000270305
189.75	20	0.000235048
189.875	18	0.000211543
190	20	0.000235048
190.125	23	0.000270305
190.25	37	0.000434839
190.375	27	0.000317315
190.5	18	0.000211543
190.625	34	0.000399582
190.75	22	0.000258553
190.875	9	0.000105772
191	22	0.000258553
191.125	18	0.000211543
191.25	12	0.000141029
191.375	25	0.00029381
191.5	30	0.000352572
191.625	6	7.05144e-05
191.75	5	5.8762e-05
191.875	25	0.00029381
192	14	0.000164534
192.125	16	0.000188038
192.25	8	9.40192e-05
192.375	32	0.000376077
192.5	9	0.000105772
192.625	12	0.000141029
192.75	10	0.000117524
192.875	22	0.000258553
193	16	0.000188038
193.125	17	0.000199791
193.25	35	0.000411334
193.375	24	0.000282058
193.5	28	0.000329067
193.625	26	0.000305562
193.75	9	0.000105772
193.875	9	0.000105772
194	13	0.000152781
194.125	21	0.0002468
194.25	8	9.40192e-05
194.375	16	0.000188038
194.5	64	0.000752154
194.625	34	0.000399582
194.75	35	0.000411334
194.875	31	0.000364324
195	16	0.000188038
195.125	4	4.70096e-05
195.25	6	7.05144e-05
195.375	13	0.000152781
195.5	24	0.000282058
195.625	15	0.000176286
195.75	4	4.70096e-05
195.875	15	0.000176286
196	11	0.000129276
196.125	17	0.000199791
196.25	27	0.000317315
196.375	15	0.000176286
196.5	12	0.000141029
196.625	7	8.22668e-05
196.75	1	1.17524e-05
196.875	22	0.000258553
197	22	0.000258553
197.125	23	0.000270305
197.25	15	0.000176286
197.375	21	0.0002468
197.5	40	0.000470096
197.625	8	9.40192e-05
197.75	20	0.000235048
197.875	18	0.000211543
198	21	0.0002468
198.125	29	0.00034082
198.25	38	0.000446591
198.375	31	0.000364324
198.5	25	0.00029381
198.625	45	0.000528858
198.75	19	0.000223296
198.875	26	0.000305562
199	20	0.000235048
199.125	38	0.000446591
199.25	34	0.000399582
199.375	14	0.000164534
199.5	26	0.000305562
199.625	41	0.000481848
199.75	19	0.000223296
199.875	46	0.00054061
200	18	0.000211543
200.125	11	0.000129276
200.25	15	0.000176286
200.375	22	0.000258553
200.5	29	0.00034082
200.625	16	0.000188038
200.75	27	0.000317315
200.875	9	0.000105772
201	10	0.000117524
201.125	19	0.000223296
201.25	19	0.000223296
201.375	16	0.000188038
201.5	40	0.000470096
201.625	16	0.000188038
201.75	31	0.000364324
201.875	33	0.000387829
202	22	0.000258553
202.125	1	1.17524e-05
202.25	30	0.000352572
202.375	25	0.00029381
202.5	22	0.000258553
202.625	20	0.000235048
202.75	43	0.000505353
202.875	16	0.000188038
203	12	0.000141029
203.125	19	0.000223296
203.25	15	0.000176286
203.375	14	0.000164534
203.5	17	0.000199791
203.625	18	0.000211543
203.75	17	0.000199791
203.875	14	0.000164534
204	16	0.000188038
204.125	18	0.000211543
204.25	21	0.0002468
204.375	15	0.000176286
204.5	26	0.000305562
204.625	7	8.22668e-05
204.75	26	0.000305562
204.875	32	0.000376077
205	11	0.000129276
205.125	25	0.00029381
205.25	43	0.000505353
205.375	27	0.000317315
205.5	11	0.000129276
205.625	18	0.000211543
205.75	15	0.000176286
205.875	31	0.000364324
206	6	7.05144e-05
206.125	14	0.000164534
206.25	18	0.000211543
206.375	31	0.000364324
206.5	6	7.05144e-05
206.625	14	0.000164534
206.75	31	0.000364324
206.875	32	0.000376077
207	7	8.22668e-05
207.125	13	0.000152781
207.25	2	2.35048e-05
207.375	16	0.000188038
207.5	17	0.000199791
207.625	19	0.000223296
207.75	17	0.000199791
207.875	19	0.000223296
208	27	0.000317315
208.125	48	0.000564115
208.25	11	0.000129276
208.375	36	0.000423086
208.5	37	0.000434839
208.625	19	0.000223296
208.75	26	0.000305562
208.875	58	0.000681639
209	55	0.000646382
209.125	44	0.000517106
209.25	14	0.000164534
209.375	14	0.000164534
209.5	17	0.000199791
209.625	31	0.000364324
209.75	10	0.000117524
209.875	13	0.000152781
210	6	7.05144e-05
210.125	18	0.000211543
210.25	7	8.22668e-05
210.375	26	0.000305562
210.5	11	0.000129276
210.625	6	7.05144e-05
210.75	18	0.000211543
210.875	24	0.000282058
211	12	0.000141029
211.125	21	0.0002468
211.25	55	0.000646382
211.375	19	0.000223296
211.5	15	0.000176286
211.625	10	0.000117524
211.75	24	0.000282058
211.875	29	0.00034082
212	13	0.000152781
212.125	26	0.000305562
212.25	21	0.0002468
212.375	21	0.0002468
212.5	8	9.40192e-05
212.625	20	0.000235048
212.75	8	9.40192e-05
212.875	21	0.0002468
213	18	0.000211543
213.125	12	0.000141029
213.25	44	0.000517106
213.375	12	0.000141029
213.5	18	0.000211543
213.625	32	0.000376077
213.75	33	0.000387829
213.875	22	0.000258553
214	10	0.000117524
214.125	10	0.000117524
214.25	10	0.000117524
214.375	40	0.000470096
214.5	18	0.000211543
214.625	17	0.000199791
214.75	19	0.000223296
214.875	47	0.000552363
215	31	0.000364324
215.125	22	0.000258553
215.25	48	0.000564115
215.375	19	0.000223296
215.5	10	0.000117524
215.625	24	0.000282058
215.75	21	0.0002468
215.875	17	0.000199791
216	11	0.000129276
216.125	22	0.000258553
216.25	32	0.000376077
216.375	29	0.00034082
216.5	11	0.000129276
216.625	14	0.000164534
216.75	44	0.000517106
216.875	24	0.000282058
217	19	0.000223296
217.125	20	0.000235048
217.25	44	0.000517106
217.375	42	0.000493601
217.5	29	0.00034082
217.625	40	0.000470096
217.75	18	0.000211543
217.875	9	0.000105772
218	38	0.000446591
218.125	13	0.000152781
218.25	11	0.000129276
218.375	22	0.000258553
218.5	19	0.000223296
218.625	15	0.000176286
218.75	33	0.000387829
218.875	56	0.000658134
219	28	0.000329067
219.125	32	0.000376077
219.25	8	9.40192e-05
219.375	23	0.000270305
219.5	21	0.0002468
219.625	28	0.000329067
219.75	8	9.40192e-05
219.875	15	0.000176286
220	34	0.000399582
220.125	39	0.000458344
220.25	29	0.00034082
220.375	25	0.00029381
220.5	20	0.000235048
220.625	33	0.000387829
220.75	21	0.0002468
220.875	20	0.000235048
221	19	0.000223296
221.125	16	0.000188038
221.25	21	0.0002468
221.375	18	0.000211543
221.5	19	0.000223296
221.625	43	0.000505353
221.75	17	0.000199791
221.875	14	0.000164534
222	21	0.0002468
222.125	16	0.000188038
222.25	16	0.000188038
222.375	25	0.00029381
222.5	51	0.000599372
222.625	32	0.000376077
222.75	30	0.000352572
222.875	17	0.000199791
223	36	0.000423086
223.125	24	0.000282058
223.25	31	0.000364324
223.375	44	0.000517106
223.5	30	0.000352572
223.625	20	0.000235048
223.75	24	0.000282058
223.875	42	0.000493601
224	19	0.000223296
224.125	21	0.0002468
224.25	16	0.000188038
224.375	10	0.000117524
224.5	8	9.40192e-05
224.625	16	0.000188038
224.75	16	0.000188038
224.875	27	0.000317315
225	19	0.000223296
225.125	14	0.000164534
225.25	6	7.05144e-05
225.375	12	0.000141029
225.5	28	0.000329067
225.625	25	0.00029381
225.75	15	0.000176286
225.875	16	0.000188038
226	20	0.000235048
226.125	11	0.000129276
226.25	28	0.000329067
226.375	35	0.000411334
226.5	18	0.000211543
226.625	63	0.000740401
226.75	28	0.000329067
226.875	7	8.22668e-05
227	22	0.000258553
227.125	21	0.0002468
227.25	19	0.000223296
227.375	18	0.000211543
227.5	17	0.000199791
227.625	29	0.00034082
227.75	23	0.000270305
227.875	14	0.000164534
228	33	0.000387829
228.125	22	0.000258553
228.25	16	0.000188038
228.375	25	0.00029381
228.5	36	0.000423086
228.625	61	0.000716896
228.75	29	0.00034082
228.875	26	0.000305562
229	13	0.000152781
229.125	18	0.000211543
229.25	5	5.8762e-05
229.375	23	0.000270305
229.5	25	0.00029381
229.625	24	0.000282058
229.75	15	0.000176286
229.875	7	8.22668e-05
230	18	0.000211543
230.125	34	0.000399582
230.25	16	0.000188038
230.375	20	0.000235048
230.5	5	5.8762e-05
230.625	22	0.000258553
230.75	25	0.00029381
230.875	30	0.000352572
231	5	5.8762e-05
231.125	4	4.70096e-05
231.25	20	0.000235048
231.375	40	0.000470096
231.5	20	0.000235048
231.625	6	7.05144e-05
231.75	18	0.000211543
231.875	24	0.000282058
232	32	0.000376077
232.125	24	0.000282058
232.25	11	0.000129276
232.375	24	0.000282058
232.5	24	0.000282058
232.625	24	0.000282058
232.75	28	0.000329067
232.875	15	0.000176286
233	16	0.000188038
233.125	25	0.00029381
233.25	28	0.000329067
233.375	28	0.000329067
233.5	8	9.40192e-05
233.625	16	0.000188038
233.75	17	0.000199791
233.875	21	0.0002468
234	43	0.000505353
234.125	29	0.00034082
234.25	20	0.000235048
234.375	16	0.000188038
234.5	12	0.000141029
234.625	37	0.000434839
234.75	22	0.000258553
234.875	25	0.00029381
235	12	0.000141029
235.125	20	0.000235048
235.25	7	8.22668e-05
235.375	7	8.22668e-05
235.5	15	0.000176286
235.625	27	0.000317315
235.75	2	2.35048e-05
235.875	20	0.000235048
236	23	0.000270305
236.125	39	0.000458344
236.25	8	9.40192e-05
236.375	33	0.000387829
236.5	30	0.000352572
236.625	14	0.000164534
236.75	36	0.000423086
236.875	42	0.000493601
237	23	0.000270305
237.125	17	0.000199791
237.25	21	0.0002468
237.375	14	0.000164534
237.5	16	0.000188038
237.625	24	0.000282058
237.75	20	0.000235048
237.875	16	0.000188038
238	20	0.000235048
238.125	11	0.000129276
238.25	23	0.000270305
238.375	34	0.000399582
238.5	12	0.000141029
238.625	17	0.000199791
238.75	32	0.000376077
238.875	27	0.000317315
239	17	0.000199791
239.125	25	0.00029381
239.25	18	0.000211543
239.375	28	0.000329067
239.5	14	0.000164534
239.625	27	0.000317315
239.75	5	5.8762e-05
239.875	14	0.000164534
240	25	0.00029381
240.125	18	0.000211543
240.25	25	0.00029381
240.375	16	0.000188038
240.5	6	7.05144e-05
240.625	7	8.22668e-05
240.75	30	0.000352572
240.875	39	0.000458344
241	21	0.0002468
241.125	17	0.000199791
241.25	12	0.000141029
241.375	38	0.000446591
241.5	23	0.000270305
241.625	19	0.000223296
241.75	15	0.000176286
241.875	45	0.000528858
242	8	9.40192e-05
242.125	4	4.70096e-05
242.25	26	0.000305562
242.375	9	0.000105772
242.5	26	0.000305562
242.625	14	0.000164534
242.75	42	0.000493601
242.875	13	0.000152781
243	13	0.000152781
243.125	14	0.000164534
243.25	15	0.000176286
243.375	18	0.000211543
243.5	15	0.000176286
243.625	32	0.000376077
243.75	12	0.000141029
243.875	17	0.000199791
244	10	0.000117524
244.125	10	0.000117524
244.25	32	0.000376077
244.375	12	0.000141029
244.5	18	0.000211543
244.625	26	0.000305562
244.75	38	0.000446591
244.875	15	0.000176286
245	22	0.000258553
245.125	25	0.00029381
245.25	8	9.40192e-05
245.375	7	8.22668e-05
245.5	29	0.00034082
245.625	24	0.000282058
245.75	25	0.00029381
245.875	37	0.000434839
246	10	0.000117524
246.125	10	0.000117524
246.25	22	0.000258553
246.375	36	0.000423086
246.5	17	0.000199791
246.625	14	0.000164534
246.75	26	0.000305562
246.875	51	0.000599372
247	30	0.000352572
247.125	18	0.000211543
247.25	9	0.000105772
247.375	9	0.000105772
247.5	25	0.00029381
247.625	36	0.000423086
247.75	24	0.000282058
247.875	18	0.000211543
248	7	8.22668e-05
248.125	17	0.000199791
248.25	12	0.000141029
248.375	29	0.00034082
248.5	12	0.000141029
248.625	5	5.8762e-05
248.75	20	0.000235048
248.875	12	0.000141029
249	24	0.000282058
249.125	18	0.000211543
249.25	29	0.00034082
249.375	40	0.000470096
249.5	39	0.000458344
249.625	27	0.000317315
249.75	19	0.000223296
249.875	7	8.22668e-05
250	15	0.000176286
250.125	13	0.000152781
250.25	62	0.000728649
250.375	24	0.000282058
250.5	14	0.000164534
250.625	16	0.000188038
250.75	36	0.000423086
250.875	36	0.000423086
251	31	0.000364324
251.125	19	0.000223296
251.25	33	0.000387829
251.375	19	0.000223296
251.5	17	0.000199791
251.625	13	0.000152781
251.75	36	0.000423086
251.875	24	0.000282058
252	13	0.000152781
252.125	17	0.000199791
252.25	26	0.000305562
252.375	27	0.000317315
252.5	26	0.000305562
252.625	9	0.000105772
252.75	20	0.000235048
252.875	12	0.000141029
253	15	0.000176286
253.125	48	0.000564115
253.25	48	0.000564115
253.375	41	0.000481848
253.5	17	0.000199791
253.625	49	0.000575868
253.75	16	0.000188038
253.875	36	0.000423086
254	41	0.000481848
254.125	9	0.000105772
254.25	40	0.000470096
254.375	35	0.000411334
254.5	11	0.000129276
254.625	37	0.000434839
254.75	21	0.0002468
254.875	17	0.000199791
255	23	0.000270305
255.125	27	0.000317315
255.25	24	0.000282058
255.375	13	0.000152781
255.5	68	0.000799163
255.625	11	0.000129276
255.75	29	0.00034082
255.875	28	0.000329067
256	28	0.000329067
256.125	35	0.000411334
256.25	14	0.000164534
256.375	16	0.000188038
256.5	18	0.000211543
256.625	29	0.00034082
256.75	41	0.000481848
256.875	11	0.000129276
257	12	0.000141029
257.125	27	0.000317315
257.25	27	0.000317315
257.375	14	0.000164534
257.5	5	5.8762e-05
257.625	10	0.000117524
257.75	23	0.000270305
257.875	18	0.000211543
258	33	0.000387829
258.125	40	0.000470096
258.25	3	3.52572e-05
258.375	17	0.000199791
258.5	39	0.000458344
258.625	11	0.000129276
258.75	13	0.000152781
258.875	27	0.000317315
259	5	5.8762e-05
259.125	0	0
259.25	21	0.0002468
259.375	40	0.000470096
259.5	15	0.000176286
259.625	30	0.000352572
259.75	13	0.000152781
259.875	7	8.22668e-05
260	13	0.000152781
260.125	23	0.000270305
260.25	31	0.000364324
260.375	7	8.22668e-05
260.5	21	0.0002468
260.625	20	0.000235048
260.75	45	0.000528858
260.875	40	0.000470096
261	11	0.000129276
261.125	24	0.000282058
261.25	16	0.000188038
261.375	8	9.40192e-05
261.5	27	0.000317315
261.625	34	0.000399582
261.75	21	0.0002468
261.875	24	0.000282058
262	19	0.000223296
262.125	33	0.000387829
262.25	40	0.000470096
262.375	7	8.22668e-05
262.5	20	0.000235048
262.625	14	0.000164534
262.75	17	0.000199791
262.875	4	4.70096e-05
263	10	0.000117524
263.125	20	0.000235048
263.25	19	0.000223296
263.375	34	0.000399582
263.5	11	0.000129276
263.625	38	0.000446591
263.75	18	0.000211543
263.875	33	0.000387829
264	32	0.000376077
264.125	31	0.000364324
264.25	18	0.000211543
264.375	11	0.000129276
264.5	23	0.000270305
264.625	13	0.000152781
264.75	2	2.35048e-05
264.875	29	0.00034082
265	24	0.000282058
265.125	28	0.000329067
265.25	52	0.000611125
265.375	29	0.00034082
265.5	22	0.000258553
265.625	24	0.000282058
265.75	29	0.00034082
265.875	23	0.000270305
266	43	0.000505353
266.125	16	0.000188038
266.25	23	0.000270305
266.375	16	0.000188038
266.5	13	0.000152781
266.625	25	0.00029381
266.75	16	0.000188038
266.875	14	0.000164534
267	49	0.000575868
267.125	45	0.000528858
267.25	30	0.000352572
267.375	15	0.000176286
267.5	16	0.000188038
267.625	12	0.000141029
267.75	16	0.000188038
267.875	70	0.000822668
268	47	0.000552363
268.125	14	0.000164534
268.25	11	0.000129276
268.375	19	0.000223296
268.5	13	0.000152781
268.625	35	0.000411334
268.75	44	0.000517106
268.875	35	0.000411334
269	15	0.000176286
269.125	16	0.000188038
269.25	16	0.000188038
269.375	19	0.000223296
269.5	38	0.000446591
269.625	50	0.00058762
269.75	27	0.000317315
269.875	46	0.00054061
270	9	0.000105772
270.125	8	9.40192e-05
270.25	23	0.000270305
270.375	12	0.000141029
270.5	23	0.000270305
270.625	49	0.000575868
270.75	31	0.000364324
270.875	8	9.40192e-05
271	32	0.000376077
271.125	11	0.000129276
271.25	23	0.000270305
271.375	32	0.000376077
271.5	14	0.000164534
271.625	22	0.000258553
271.75	34	0.000399582
271.875	14	0.000164534
272	12	0.000141029
272.125	12	0.000141029
272.25	12	0.000141029
272.375	14	0.000164534
272.5	27	0.000317315
272.625	17	0.000199791
272.75	43	0.000505353
272.875	20	0.000235048
273	20	0.000235048
273.125	21	0.0002468
273.25	40	0.000470096
273.375	34	0.000399582
273.5	20	0.000235048
273.625	25	0.00029381
273.75	19	0.000223296
273.875	16	0.000188038
274	21	0.0002468
274.125	39	0.000458344
274.25	40	0.000470096
274.375	5	5.8762e-05
274.5	20	0.000235048
274.625	22	0.000258553
274.75	26	0.000305562
274.875	46	0.00054061
275	34	0.000399582
275.125	20	0.000235048
275.25	36	0.000423086
275.375	30	0.000352572
275.5	26	0.000305562
275.625	11	0.000129276
275.75	41	0.000481848
275.875	13	0.000152781
276	5	5.8762e-05
276.125	17	0.000199791
276.25	27	0.000317315
276.375	17	0.000199791
276.5	24	0.000282058
276.625	16	0.000188038
276.75	49	0.000575868
276.875	28	0.000329067
277	6	7.05144e-05
277.125	11	0.000129276
277.25	15	0.000176286
277.375	9	0.000105772
277.5	27	0.000317315
277.625	35	0.000411334
277.75	24	0.000282058
277.875	5	5.8762e-05
278	46	0.00054061
278.125	34	0.000399582
278.25	15	0.000176286
278.375	9	0.000105772
278.5	19	0.000223296
278.625	23	0.000270305
278.75	36	0.000423086
278.875	9	0.000105772
279	53	0.000622877
279.125	7	8.22668e-05
279.25	22	0.000258553
279.375	21	0.0002468
279.5	21	0.0002468
279.625	21	0.0002468
279.75	36	0.000423086
279.875	18	0.000211543
280	17	0.000199791
280.125	1	1.17524e-05
280.25	23	0.000270305
280.375	27	0.000317315
280.5	21	0.0002468
280.625	8	9.40192e-05
280.75	28	0.000329067
280.875	35	0.000411334
281	29	0.00034082
281.125	12	0.000141029
281.25	14	0.000164534
281.375	27	0.000317315
281.5	9	0.000105772
281.625	34	0.000399582
281.75	71	0.00083442
281.875	325	0.00382
282	289	0.0034
282.125	144	0.00169
282.25	47	0.000552363
282.375	27	0.000317315
282.5	17	0.000199791
282.625	2	2.35048e-05
282.75	14	0.000164534
282.875	27	0.000317315
283	29	0.00034082
283.125	15	0.000176286
283.25	46	0.00054061
283.375	17	0.000199791
283.5	26	0.000305562
283.625	38	0.000446591
283.75	11	0.000129276
283.875	19	0.000223296
284	27	0.000317315
284.125	50	0.00058762
284.25	31	0.000364324
284.375	7	8.22668e-05
284.5	9	0.000105772
284.625	24	0.000282058
284.75	33	0.000387829
284.875	19	0.000223296
285	21	0.0002468
285.125	38	0.000446591
285.25	17	0.000199791
285.375	23	0.000270305
285.5	15	0.000176286
285.625	57	0.000669887
285.75	53	0.000622877
285.875	41	0.000481848
286	53	0.000622877
286.125	17	0.000199791
286.25	39	0.000458344
286.375	30	0.000352572
286.5	19	0.000223296
286.625	25	0.00029381
286.75	13	0.000152781
286.875	27	0.000317315
287	42	0.000493601
287.125	14	0.000164534
287.25	21	0.0002468
287.375	13	0.000152781
287.5	13	0.000152781
287.625	9	0.000105772
287.75	31	0.000364324
287.875	12	0.000141029
288	49	0.000575868
288.125	24	0.000282058
288.25	18	0.000211543
288.375	11	0.000129276
288.5	20	0.000235048
288.625	27	0.000317315
288.75	9	0.000105772
288.875	38	0.000446591
289	26	0.000305562
289.125	46	0.00054061
289.25	26	0.000305562
289.375	43	0.000505353
289.5	26	0.000305562
289.625	25	0.00029381
289.75	24	0.000282058
289.875	35	0.000411334
290	43	0.000505353
290.125	30	0.000352572
290.25	17	0.000199791
290.375	19	0.000223296
290.5	39	0.000458344
290.625	25	0.00029381
290.75	37	0.000434839
290.875	21	0.0002468
291	12	0.000141029
291.125	5	5.8762e-05
291.25	18	0.000211543
291.375	27	0.000317315
291.5	14	0.000164534
291.625	27	0.000317315
291.75	24	0.000282058
291.875	135	0.00159
292	222	0.00261
292.125	233	0.00274
292.25	53	0.000622877
292.375	32	0.000376077
292.5	41	0.000481848
292.625	24	0.000282058
292.75	17	0.000199791
292.875	33	0.000387829
293	59	0.000693392
293.125	15	0.000176286
293.25	13	0.000152781
293.375	29	0.00034082
293.5	28	0.000329067
293.625	13	0.000152781
293.75	9	0.000105772
293.875	19	0.000223296
294	15	0.000176286
294.125	18	0.000211543
294.25	18	0.000211543
294.375	41	0.000481848
294.5	17	0.000199791
294.625	37	0.000434839
294.75	5	5.8762e-05
294.875	12	0.000141029
295	14	0.000164534
295.125	52	0.000611125
295.25	8	9.40192e-05
295.375	3	3.52572e-05
295.5	13	0.000152781
295.625	30	0.000352572
295.75	58	0.000681639
295.875	19	0.000223296
296	15	0.000176286
296.125	38	0.000446591
296.25	30	0.000352572
296.375	38	0.000446591
296.5	22	0.000258553
296.625	19	0.000223296
296.75	40	0.000470096
296.875	9	0.000105772
297	27	0.000317315
297.125	30	0.000352572
297.25	18	0.000211543
297.375	16	0.000188038
297.5	17	0.000199791
297.625	47	0.000552363
297.75	35	0.000411334
297.875	14	0.000164534
298	12	0.000141029
298.125	16	0.000188038
298.25	14	0.000164534
298.375	55	0.000646382
298.5	37	0.000434839
298.625	13	0.000152781
298.75	41	0.000481848
298.875	20	0.000235048
299	27	0.000317315
299.125	18	0.000211543
299.25	18	0.000211543
299.375	19	0.000223296
299.5	9	0.000105772
299.625	25	0.00029381
299.75	27	0.000317315
[truncated: 4,002 more rows]

## Sheet: Phe-glucose
m/z	intensity	normalized intensity
50	61	0.000356269
50.125	16	9.34476e-05
50.25	29	0.000169374
50.375	12	7.00857e-05
50.5	13	7.59262e-05
50.625	2	1.16809e-05
50.75	7	4.08833e-05
50.875	11	6.42452e-05
51	8	4.67238e-05
51.125	29	0.000169374
51.25	0	0
51.375	0	0
51.5	24	0.000140171
51.625	13	7.59262e-05
51.75	5	2.92024e-05
51.875	10	5.84047e-05
52	10	5.84047e-05
52.125	16	9.34476e-05
52.25	8	4.67238e-05
52.375	7	4.08833e-05
52.5	18	0.000105129
52.625	28	0.000163533
52.75	10	5.84047e-05
52.875	18	0.000105129
53	7	4.08833e-05
53.125	7	4.08833e-05
53.25	3	1.75214e-05
53.375	28	0.000163533
53.5	20	0.000116809
53.625	6	3.50428e-05
53.75	4	2.33619e-05
53.875	36	0.000210257
54	36	0.000210257
54.125	3	1.75214e-05
54.25	5	2.92024e-05
54.375	5	2.92024e-05
54.5	6	3.50428e-05
54.625	20	0.000116809
54.75	9	5.25643e-05
54.875	12	7.00857e-05
55	35	0.000204417
55.125	17	9.9288e-05
55.25	23	0.000134331
55.375	17	9.9288e-05
55.5	85	0.00049644
55.625	45	0.000262821
55.75	41	0.000239459
55.875	16	9.34476e-05
56	15	8.76071e-05
56.125	45	0.000262821
56.25	15	8.76071e-05
56.375	9	5.25643e-05
56.5	0	0
56.625	27	0.000157693
56.75	13	7.59262e-05
56.875	14	8.17666e-05
57	3	1.75214e-05
57.125	35	0.000204417
57.25	21	0.00012265
57.375	18	0.000105129
57.5	16	9.34476e-05
57.625	20	0.000116809
57.75	15	8.76071e-05
57.875	0	0
58	20	0.000116809
58.125	42	0.0002453
58.25	15	8.76071e-05
58.375	35	0.000204417
58.5	48	0.000280343
58.625	9	5.25643e-05
58.75	53	0.000309545
58.875	22	0.00012849
59	0	0
59.125	16	9.34476e-05
59.25	9	5.25643e-05
59.375	0	0
59.5	3	1.75214e-05
59.625	16	9.34476e-05
59.75	8	4.67238e-05
59.875	24	0.000140171
60	40	0.000233619
60.125	36	0.000210257
60.25	7	4.08833e-05
60.375	7	4.08833e-05
60.5	31	0.000181055
60.625	21	0.00012265
60.75	18	0.000105129
60.875	5	2.92024e-05
61	57	0.000332907
61.125	11	6.42452e-05
61.25	23	0.000134331
61.375	10	5.84047e-05
61.5	19	0.000110969
61.625	0	0
61.75	13	7.59262e-05
61.875	0	0
62	5	2.92024e-05
62.125	9	5.25643e-05
62.25	17	9.9288e-05
62.375	8	4.67238e-05
62.5	29	0.000169374
62.625	15	8.76071e-05
62.75	29	0.000169374
62.875	20	0.000116809
63	14	8.17666e-05
63.125	17	9.9288e-05
63.25	10	5.84047e-05
63.375	11	6.42452e-05
63.5	34	0.000198576
63.625	9	5.25643e-05
63.75	8	4.67238e-05
63.875	11	6.42452e-05
64	16	9.34476e-05
64.125	8	4.67238e-05
64.25	3	1.75214e-05
64.375	13	7.59262e-05
64.5	51	0.000297864
64.625	6	3.50428e-05
64.75	23	0.000134331
64.875	13	7.59262e-05
65	30	0.000175214
65.125	10	5.84047e-05
65.25	7	4.08833e-05
65.375	47	0.000274502
65.5	9	5.25643e-05
65.625	31	0.000181055
65.75	7	4.08833e-05
65.875	26	0.000151852
66	28	0.000163533
66.125	56	0.000327067
66.25	4	2.33619e-05
66.375	24	0.000140171
66.5	26	0.000151852
66.625	33	0.000192736
66.75	18	0.000105129
66.875	21	0.00012265
67	5	2.92024e-05
67.125	34	0.000198576
67.25	75	0.000438035
67.375	10	5.84047e-05
67.5	9	5.25643e-05
67.625	24	0.000140171
67.75	54	0.000315386
67.875	9	5.25643e-05
68	5	2.92024e-05
68.125	21	0.00012265
68.25	2	1.16809e-05
68.375	26	0.000151852
68.5	26	0.000151852
68.625	23	0.000134331
68.75	25	0.000146012
68.875	5	2.92024e-05
69	4	2.33619e-05
69.125	8	4.67238e-05
69.25	17	9.9288e-05
69.375	12	7.00857e-05
69.5	17	9.9288e-05
69.625	39	0.000227778
69.75	4	2.33619e-05
69.875	0	0
70	16	9.34476e-05
70.125	16	9.34476e-05
70.25	24	0.000140171
70.375	5	2.92024e-05
70.5	9	5.25643e-05
70.625	16	9.34476e-05
70.75	5	2.92024e-05
70.875	14	8.17666e-05
71	11	6.42452e-05
71.125	0	0
71.25	3	1.75214e-05
71.375	2	1.16809e-05
71.5	26	0.000151852
71.625	3	1.75214e-05
71.75	7	4.08833e-05
71.875	22	0.00012849
72	18	0.000105129
72.125	13	7.59262e-05
72.25	38	0.000221938
72.375	8	4.67238e-05
72.5	0	0
72.625	16	9.34476e-05
72.75	30	0.000175214
72.875	53	0.000309545
73	21	0.00012265
73.125	0	0
73.25	8	4.67238e-05
73.375	23	0.000134331
73.5	35	0.000204417
73.625	56	0.000327067
73.75	7	4.08833e-05
73.875	5	2.92024e-05
74	5	2.92024e-05
74.125	23	0.000134331
74.25	17	9.9288e-05
74.375	13	7.59262e-05
74.5	13	7.59262e-05
74.625	33	0.000192736
74.75	15	8.76071e-05
74.875	7	4.08833e-05
75	36	0.000210257
75.125	15	8.76071e-05
75.25	3	1.75214e-05
75.375	23	0.000134331
75.5	10	5.84047e-05
75.625	6	3.50428e-05
75.75	20	0.000116809
75.875	30	0.000175214
76	29	0.000169374
76.125	0	0
76.25	21	0.00012265
76.375	5	2.92024e-05
76.5	22	0.00012849
76.625	7	4.08833e-05
76.75	0	0
76.875	21	0.00012265
77	5	2.92024e-05
77.125	39	0.000227778
77.25	3	1.75214e-05
77.375	3	1.75214e-05
77.5	0	0
77.625	15	8.76071e-05
77.75	44	0.000256981
77.875	7	4.08833e-05
78	33	0.000192736
78.125	8	4.67238e-05
78.25	52	0.000303705
78.375	37	0.000216098
78.5	55	0.000321226
78.625	21	0.00012265
78.75	15	8.76071e-05
78.875	48	0.000280343
79	24	0.000140171
79.125	5	2.92024e-05
79.25	11	6.42452e-05
79.375	6	3.50428e-05
79.5	0	0
79.625	17	9.9288e-05
79.75	3	1.75214e-05
79.875	11	6.42452e-05
80	12	7.00857e-05
80.125	10	5.84047e-05
80.25	8	4.67238e-05
80.375	2	1.16809e-05
80.5	3	1.75214e-05
80.625	11	6.42452e-05
80.75	8	4.67238e-05
80.875	50	0.000292024
81	20	0.000116809
81.125	5	2.92024e-05
81.25	9	5.25643e-05
81.375	12	7.00857e-05
81.5	0	0
81.625	7	4.08833e-05
81.75	21	0.00012265
81.875	16	9.34476e-05
82	10	5.84047e-05
82.125	18	0.000105129
82.25	16	9.34476e-05
82.375	20	0.000116809
82.5	9	5.25643e-05
82.625	18	0.000105129
82.75	15	8.76071e-05
82.875	16	9.34476e-05
83	12	7.00857e-05
83.125	7	4.08833e-05
83.25	12	7.00857e-05
83.375	16	9.34476e-05
83.5	6	3.50428e-05
83.625	2	1.16809e-05
83.75	4	2.33619e-05
83.875	14	8.17666e-05
84	8	4.67238e-05
84.125	63	0.00036795
84.25	69	0.000402993
84.375	50	0.000292024
84.5	12	7.00857e-05
84.625	9	5.25643e-05
84.75	9	5.25643e-05
84.875	23	0.000134331
85	20	0.000116809
85.125	4	2.33619e-05
85.25	2	1.16809e-05
85.375	50	0.000292024
85.5	6	3.50428e-05
85.625	15	8.76071e-05
85.75	3	1.75214e-05
85.875	6	3.50428e-05
86	10	5.84047e-05
86.125	9	5.25643e-05
86.25	22	0.00012849
86.375	7	4.08833e-05
86.5	0	0
86.625	38	0.000221938
86.75	32	0.000186895
86.875	30	0.000175214
87	11	6.42452e-05
87.125	28	0.000163533
87.25	14	8.17666e-05
87.375	3	1.75214e-05
87.5	8	4.67238e-05
87.625	14	8.17666e-05
87.75	33	0.000192736
87.875	5	2.92024e-05
88	13	7.59262e-05
88.125	20	0.000116809
88.25	7	4.08833e-05
88.375	10	5.84047e-05
88.5	18	0.000105129
88.625	41	0.000239459
88.75	15	8.76071e-05
88.875	6	3.50428e-05
89	35	0.000204417
89.125	18	0.000105129
89.25	23	0.000134331
89.375	3	1.75214e-05
89.5	0	0
89.625	10	5.84047e-05
89.75	34	0.000198576
89.875	15	8.76071e-05
90	17	9.9288e-05
90.125	22	0.00012849
90.25	14	8.17666e-05
90.375	10	5.84047e-05
90.5	20	0.000116809
90.625	7	4.08833e-05
90.75	5	2.92024e-05
90.875	8	4.67238e-05
91	10	5.84047e-05
91.125	4	2.33619e-05
91.25	16	9.34476e-05
91.375	44	0.000256981
91.5	19	0.000110969
91.625	0	0
91.75	13	7.59262e-05
91.875	88	0.000513962
92	29	0.000169374
92.125	8	4.67238e-05
92.25	5	2.92024e-05
92.375	13	7.59262e-05
92.5	26	0.000151852
92.625	16	9.34476e-05
92.75	6	3.50428e-05
92.875	33	0.000192736
93	6	3.50428e-05
93.125	6	3.50428e-05
93.25	15	8.76071e-05
93.375	9	5.25643e-05
93.5	6	3.50428e-05
93.625	3	1.75214e-05
93.75	10	5.84047e-05
93.875	15	8.76071e-05
94	9	5.25643e-05
94.125	5	2.92024e-05
94.25	20	0.000116809
94.375	23	0.000134331
94.5	23	0.000134331
94.625	2	1.16809e-05
94.75	17	9.9288e-05
94.875	28	0.000163533
95	3	1.75214e-05
95.125	20	0.000116809
95.25	26	0.000151852
95.375	17	9.9288e-05
95.5	11	6.42452e-05
95.625	25	0.000146012
95.75	51	0.000297864
95.875	37	0.000216098
96	39	0.000227778
96.125	0	0
96.25	17	9.9288e-05
96.375	20	0.000116809
96.5	5	2.92024e-05
96.625	17	9.9288e-05
96.75	8	4.67238e-05
96.875	5	2.92024e-05
97	0	0
97.125	2	1.16809e-05
97.25	34	0.000198576
97.375	6	3.50428e-05
97.5	8	4.67238e-05
97.625	11	6.42452e-05
97.75	2	1.16809e-05
97.875	7	4.08833e-05
98	23	0.000134331
98.125	25	0.000146012
98.25	14	8.17666e-05
98.375	10	5.84047e-05
98.5	44	0.000256981
98.625	3	1.75214e-05
98.75	16	9.34476e-05
98.875	11	6.42452e-05
99	19	0.000110969
99.125	16	9.34476e-05
99.25	0	0
99.375	25	0.000146012
99.5	35	0.000204417
99.625	6	3.50428e-05
99.75	16	9.34476e-05
99.875	64	0.00037379
100	14	8.17666e-05
100.125	14	8.17666e-05
100.25	6	3.50428e-05
100.375	34	0.000198576
100.5	22	0.00012849
100.625	38	0.000221938
100.75	13	7.59262e-05
100.875	22	0.00012849
101	20	0.000116809
101.125	7	4.08833e-05
101.25	34	0.000198576
101.375	11	6.42452e-05
101.5	26	0.000151852
101.625	42	0.0002453
101.75	16	9.34476e-05
101.875	0	0
102	38	0.000221938
102.125	4	2.33619e-05
102.25	35	0.000204417
102.375	3	1.75214e-05
102.5	20	0.000116809
102.625	8	4.67238e-05
102.75	13	7.59262e-05
102.875	9	5.25643e-05
103	39	0.000227778
103.125	10	5.84047e-05
103.25	12	7.00857e-05
103.375	22	0.00012849
103.5	9	5.25643e-05
103.625	16	9.34476e-05
103.75	23	0.000134331
103.875	44	0.000256981
104	11	6.42452e-05
104.125	17	9.9288e-05
104.25	24	0.000140171
104.375	46	0.000268662
104.5	18	0.000105129
104.625	16	9.34476e-05
104.75	12	7.00857e-05
104.875	4	2.33619e-05
105	23	0.000134331
105.125	13	7.59262e-05
105.25	57	0.000332907
105.375	8	4.67238e-05
105.5	9	5.25643e-05
105.625	7	4.08833e-05
105.75	8	4.67238e-05
105.875	11	6.42452e-05
106	17	9.9288e-05
106.125	41	0.000239459
106.25	23	0.000134331
106.375	21	0.00012265
106.5	9	5.25643e-05
106.625	10	5.84047e-05
106.75	31	0.000181055
106.875	14	8.17666e-05
107	19	0.000110969
107.125	18	0.000105129
107.25	19	0.000110969
107.375	12	7.00857e-05
107.5	31	0.000181055
107.625	16	9.34476e-05
107.75	11	6.42452e-05
107.875	0	0
108	2	1.16809e-05
108.125	8	4.67238e-05
108.25	35	0.000204417
108.375	15	8.76071e-05
108.5	4	2.33619e-05
108.625	4	2.33619e-05
108.75	39	0.000227778
108.875	4	2.33619e-05
109	31	0.000181055
109.125	10	5.84047e-05
109.25	5	2.92024e-05
109.375	11	6.42452e-05
109.5	8	4.67238e-05
109.625	11	6.42452e-05
109.75	18	0.000105129
109.875	19	0.000110969
110	2	1.16809e-05
110.125	7	4.08833e-05
110.25	22	0.00012849
110.375	0	0
110.5	2	1.16809e-05
110.625	14	8.17666e-05
110.75	30	0.000175214
110.875	27	0.000157693
111	16	9.34476e-05
111.125	20	0.000116809
111.25	35	0.000204417
111.375	18	0.000105129
111.5	0	0
111.625	10	5.84047e-05
111.75	23	0.000134331
111.875	12	7.00857e-05
112	11	6.42452e-05
112.125	9	5.25643e-05
112.25	22	0.00012849
112.375	12	7.00857e-05
112.5	13	7.59262e-05
112.625	17	9.9288e-05
112.75	0	0
112.875	12	7.00857e-05
113	30	0.000175214
113.125	21	0.00012265
113.25	10	5.84047e-05
113.375	30	0.000175214
113.5	9	5.25643e-05
113.625	7	4.08833e-05
113.75	61	0.000356269
113.875	26	0.000151852
114	18	0.000105129
114.125	55	0.000321226
114.25	26	0.000151852
114.375	26	0.000151852
114.5	13	7.59262e-05
114.625	14	8.17666e-05
114.75	23	0.000134331
114.875	6	3.50428e-05
115	6	3.50428e-05
115.125	20	0.000116809
115.25	25	0.000146012
115.375	35	0.000204417
115.5	8	4.67238e-05
115.625	18	0.000105129
115.75	0	0
115.875	8	4.67238e-05
116	11	6.42452e-05
116.125	3	1.75214e-05
116.25	11	6.42452e-05
116.375	33	0.000192736
116.5	23	0.000134331
116.625	10	5.84047e-05
116.75	3	1.75214e-05
116.875	4	2.33619e-05
117	36	0.000210257
117.125	25	0.000146012
117.25	14	8.17666e-05
117.375	16	9.34476e-05
117.5	21	0.00012265
117.625	5	2.92024e-05
117.75	3	1.75214e-05
117.875	19	0.000110969
118	20	0.000116809
118.125	26	0.000151852
118.25	42	0.0002453
118.375	10	5.84047e-05
118.5	44	0.000256981
118.625	10	5.84047e-05
118.75	7	4.08833e-05
118.875	25	0.000146012
119	28	0.000163533
119.125	34	0.000198576
119.25	18	0.000105129
119.375	13	7.59262e-05
119.5	7	4.08833e-05
119.625	10	5.84047e-05
119.75	51	0.000297864
119.875	17	9.9288e-05
120	19	0.000110969
120.125	27	0.000157693
120.25	28	0.000163533
120.375	20	0.000116809
120.5	0	0
120.625	13	7.59262e-05
120.75	13	7.59262e-05
120.875	19	0.000110969
121	16	9.34476e-05
121.125	17	9.9288e-05
121.25	8	4.67238e-05
121.375	18	0.000105129
121.5	12	7.00857e-05
121.625	26	0.000151852
121.75	5	2.92024e-05
121.875	17	9.9288e-05
122	13	7.59262e-05
122.125	8	4.67238e-05
122.25	5	2.92024e-05
122.375	16	9.34476e-05
122.5	9	5.25643e-05
122.625	4	2.33619e-05
122.75	9	5.25643e-05
122.875	14	8.17666e-05
123	27	0.000157693
123.125	73	0.000426355
123.25	12	7.00857e-05
123.375	20	0.000116809
123.5	0	0
123.625	4	2.33619e-05
123.75	8	4.67238e-05
123.875	0	0
124	8	4.67238e-05
124.125	14	8.17666e-05
124.25	68	0.000397152
124.375	19	0.000110969
124.5	8	4.67238e-05
124.625	9	5.25643e-05
124.75	29	0.000169374
124.875	9	5.25643e-05
125	16	9.34476e-05
125.125	10	5.84047e-05
125.25	9	5.25643e-05
125.375	5	2.92024e-05
125.5	23	0.000134331
125.625	30	0.000175214
125.75	8	4.67238e-05
125.875	5	2.92024e-05
126	4	2.33619e-05
126.125	10	5.84047e-05
126.25	15	8.76071e-05
126.375	10	5.84047e-05
126.5	49	0.000286183
126.625	17	9.9288e-05
126.75	30	0.000175214
126.875	38	0.000221938
127	23	0.000134331
127.125	0	0
127.25	12	7.00857e-05
127.375	25	0.000146012
127.5	18	0.000105129
127.625	21	0.00012265
127.75	18	0.000105129
127.875	17	9.9288e-05
128	45	0.000262821
128.125	16	9.34476e-05
128.25	29	0.000169374
128.375	25	0.000146012
128.5	37	0.000216098
128.625	14	8.17666e-05
128.75	33	0.000192736
128.875	4	2.33619e-05
129	14	8.17666e-05
129.125	24	0.000140171
129.25	20	0.000116809
129.375	0	0
129.5	10	5.84047e-05
129.625	4	2.33619e-05
129.75	13	7.59262e-05
129.875	4	2.33619e-05
130	9	5.25643e-05
130.125	12	7.00857e-05
130.25	12	7.00857e-05
130.375	12	7.00857e-05
130.5	10	5.84047e-05
130.625	6	3.50428e-05
130.75	24	0.000140171
130.875	25	0.000146012
131	21	0.00012265
131.125	4	2.33619e-05
131.25	34	0.000198576
131.375	49	0.000286183
131.5	39	0.000227778
131.625	10	5.84047e-05
131.75	24	0.000140171
131.875	35	0.000204417
132	25	0.000146012
132.125	51	0.000297864
132.25	17	9.9288e-05
132.375	5	2.92024e-05
132.5	63	0.00036795
132.625	3	1.75214e-05
132.75	14	8.17666e-05
132.875	7	4.08833e-05
133	8	4.67238e-05
133.125	30	0.000175214
133.25	15	8.76071e-05
133.375	16	9.34476e-05
133.5	33	0.000192736
133.625	33	0.000192736
133.75	14	8.17666e-05
133.875	17	9.9288e-05
134	5	2.92024e-05
134.125	5	2.92024e-05
134.25	0	0
134.375	5	2.92024e-05
134.5	27	0.000157693
134.625	8	4.67238e-05
134.75	7	4.08833e-05
134.875	21	0.00012265
135	2	1.16809e-05
135.125	5	2.92024e-05
135.25	5	2.92024e-05
135.375	0	0
135.5	26	0.000151852
135.625	35	0.000204417
135.75	3	1.75214e-05
135.875	9	5.25643e-05
136	17	9.9288e-05
136.125	7	4.08833e-05
136.25	8	4.67238e-05
136.375	7	4.08833e-05
136.5	13	7.59262e-05
136.625	9	5.25643e-05
136.75	58	0.000338747
136.875	54	0.000315386
137	18	0.000105129
137.125	9	5.25643e-05
137.25	15	8.76071e-05
137.375	17	9.9288e-05
137.5	36	0.000210257
137.625	25	0.000146012
137.75	0	0
137.875	8	4.67238e-05
138	23	0.000134331
138.125	7	4.08833e-05
138.25	11	6.42452e-05
138.375	24	0.000140171
138.5	10	5.84047e-05
138.625	15	8.76071e-05
138.75	16	9.34476e-05
138.875	2	1.16809e-05
139	19	0.000110969
139.125	17	9.9288e-05
139.25	17	9.9288e-05
139.375	54	0.000315386
139.5	45	0.000262821
139.625	12	7.00857e-05
139.75	6	3.50428e-05
139.875	10	5.84047e-05
140	40	0.000233619
140.125	9	5.25643e-05
140.25	25	0.000146012
140.375	10	5.84047e-05
140.5	11	6.42452e-05
140.625	15	8.76071e-05
140.75	17	9.9288e-05
140.875	19	0.000110969
141	10	5.84047e-05
141.125	3	1.75214e-05
141.25	3	1.75214e-05
141.375	25	0.000146012
141.5	55	0.000321226
141.625	10	5.84047e-05
141.75	42	0.0002453
141.875	49	0.000286183
142	22	0.00012849
142.125	16	9.34476e-05
142.25	6	3.50428e-05
142.375	6	3.50428e-05
142.5	5	2.92024e-05
142.625	7	4.08833e-05
142.75	14	8.17666e-05
142.875	5	2.92024e-05
143	5	2.92024e-05
143.125	18	0.000105129
143.25	18	0.000105129
143.375	3	1.75214e-05
143.5	17	9.9288e-05
143.625	11	6.42452e-05
143.75	16	9.34476e-05
143.875	19	0.000110969
144	9	5.25643e-05
144.125	33	0.000192736
144.25	2	1.16809e-05
144.375	11	6.42452e-05
144.5	40	0.000233619
144.625	23	0.000134331
144.75	3	1.75214e-05
144.875	7	4.08833e-05
145	42	0.0002453
145.125	35	0.000204417
145.25	20	0.000116809
145.375	10	5.84047e-05
145.5	17	9.9288e-05
145.625	13	7.59262e-05
145.75	3	1.75214e-05
145.875	19	0.000110969
146	19	0.000110969
146.125	28	0.000163533
146.25	36	0.000210257
146.375	14	8.17666e-05
146.5	24	0.000140171
146.625	5	2.92024e-05
146.75	0	0
146.875	11	6.42452e-05
147	18	0.000105129
147.125	5	2.92024e-05
147.25	8	4.67238e-05
147.375	7	4.08833e-05
147.5	12	7.00857e-05
147.625	16	9.34476e-05
147.75	15	8.76071e-05
147.875	0	0
148	8	4.67238e-05
148.125	19	0.000110969
148.25	5	2.92024e-05
148.375	10	5.84047e-05
148.5	0	0
148.625	33	0.000192736
148.75	65	0.000379631
148.875	30	0.000175214
149	7	4.08833e-05
149.125	11	6.42452e-05
149.25	8	4.67238e-05
149.375	15	8.76071e-05
149.5	15	8.76071e-05
149.625	17	9.9288e-05
149.75	3	1.75214e-05
149.875	20	0.000116809
150	26	0.000151852
150.125	25	0.000146012
150.25	25	0.000146012
150.375	21	0.00012265
150.5	6	3.50428e-05
150.625	13	7.59262e-05
150.75	4	2.33619e-05
150.875	9	5.25643e-05
151	4	2.33619e-05
151.125	30	0.000175214
151.25	8	4.67238e-05
151.375	21	0.00012265
151.5	31	0.000181055
151.625	6	3.50428e-05
151.75	3	1.75214e-05
151.875	31	0.000181055
152	18	0.000105129
152.125	36	0.000210257
152.25	5	2.92024e-05
152.375	25	0.000146012
152.5	33	0.000192736
152.625	7	4.08833e-05
152.75	0	0
152.875	35	0.000204417
153	39	0.000227778
153.125	29	0.000169374
153.25	17	9.9288e-05
153.375	2	1.16809e-05
153.5	13	7.59262e-05
153.625	6	3.50428e-05
153.75	8	4.67238e-05
153.875	8	4.67238e-05
154	5	2.92024e-05
154.125	32	0.000186895
154.25	8	4.67238e-05
154.375	19	0.000110969
154.5	0	0
154.625	5	2.92024e-05
154.75	11	6.42452e-05
154.875	116	0.000677495
155	20	0.000116809
155.125	11	6.42452e-05
155.25	8	4.67238e-05
155.375	18	0.000105129
155.5	33	0.000192736
155.625	17	9.9288e-05
155.75	11	6.42452e-05
155.875	16	9.34476e-05
156	26	0.000151852
156.125	9	5.25643e-05
156.25	11	6.42452e-05
156.375	23	0.000134331
156.5	7	4.08833e-05
156.625	22	0.00012849
156.75	2	1.16809e-05
156.875	11	6.42452e-05
157	8	4.67238e-05
157.125	6	3.50428e-05
157.25	42	0.0002453
157.375	7	4.08833e-05
157.5	6	3.50428e-05
157.625	0	0
157.75	33	0.000192736
157.875	43	0.00025114
158	0	0
158.125	15	8.76071e-05
158.25	53	0.000309545
158.375	34	0.000198576
158.5	29	0.000169374
158.625	14	8.17666e-05
158.75	19	0.000110969
158.875	24	0.000140171
159	9	5.25643e-05
159.125	21	0.00012265
159.25	8	4.67238e-05
159.375	14	8.17666e-05
159.5	30	0.000175214
159.625	5	2.92024e-05
159.75	13	7.59262e-05
159.875	14	8.17666e-05
160	17	9.9288e-05
160.125	16	9.34476e-05
160.25	36	0.000210257
160.375	15	8.76071e-05
160.5	24	0.000140171
160.625	18	0.000105129
160.75	16	9.34476e-05
160.875	2	1.16809e-05
161	19	0.000110969
161.125	16	9.34476e-05
161.25	22	0.00012849
161.375	19	0.000110969
161.5	38	0.000221938
161.625	23	0.000134331
161.75	13	7.59262e-05
161.875	15	8.76071e-05
162	10	5.84047e-05
162.125	7	4.08833e-05
162.25	0	0
162.375	12	7.00857e-05
162.5	7	4.08833e-05
162.625	7	4.08833e-05
162.75	9	5.25643e-05
162.875	7	4.08833e-05
163	12	7.00857e-05
163.125	5	2.92024e-05
163.25	2	1.16809e-05
163.375	13	7.59262e-05
163.5	17	9.9288e-05
163.625	7	4.08833e-05
163.75	3	1.75214e-05
163.875	31	0.000181055
164	28	0.000163533
164.125	22	0.00012849
164.25	39	0.000227778
164.375	5	2.92024e-05
164.5	25	0.000146012
164.625	35	0.000204417
164.75	59	0.000344588
164.875	10	5.84047e-05
165	29	0.000169374
165.125	8	4.67238e-05
165.25	18	0.000105129
165.375	57	0.000332907
165.5	29	0.000169374
165.625	31	0.000181055
165.75	165	0.000963678
165.875	284	0.00166
166	111	0.000648293
166.125	53	0.000309545
166.25	23	0.000134331
166.375	29	0.000169374
166.5	11	6.42452e-05
166.625	13	7.59262e-05
166.75	14	8.17666e-05
166.875	27	0.000157693
167	5	2.92024e-05
167.125	7	4.08833e-05
167.25	19	0.000110969
167.375	12	7.00857e-05
167.5	31	0.000181055
167.625	17	9.9288e-05
167.75	24	0.000140171
167.875	18	0.000105129
168	8	4.67238e-05
168.125	2	1.16809e-05
168.25	10	5.84047e-05
168.375	36	0.000210257
168.5	1	5.84047e-06
168.625	43	0.00025114
168.75	23	0.000134331
168.875	4	2.33619e-05
169	50	0.000292024
169.125	10	5.84047e-05
169.25	20	0.000116809
169.375	31	0.000181055
169.5	17	9.9288e-05
169.625	13	7.59262e-05
169.75	21	0.00012265
169.875	12	7.00857e-05
170	32	0.000186895
170.125	33	0.000192736
170.25	32	0.000186895
170.375	18	0.000105129
170.5	5	2.92024e-05
170.625	0	0
170.75	3	1.75214e-05
170.875	10	5.84047e-05
171	25	0.000146012
171.125	13	7.59262e-05
171.25	16	9.34476e-05
171.375	14	8.17666e-05
171.5	5	2.92024e-05
171.625	8	4.67238e-05
171.75	28	0.000163533
171.875	46	0.000268662
172	11	6.42452e-05
172.125	10	5.84047e-05
172.25	23	0.000134331
172.375	55	0.000321226
172.5	3	1.75214e-05
172.625	12	7.00857e-05
172.75	15	8.76071e-05
172.875	15	8.76071e-05
173	23	0.000134331
173.125	5	2.92024e-05
173.25	4	2.33619e-05
173.375	2	1.16809e-05
173.5	37	0.000216098
173.625	54	0.000315386
173.75	9	5.25643e-05
173.875	46	0.000268662
174	3	1.75214e-05
174.125	19	0.000110969
174.25	2	1.16809e-05
174.375	2	1.16809e-05
174.5	14	8.17666e-05
174.625	3	1.75214e-05
174.75	12	7.00857e-05
174.875	30	0.000175214
175	17	9.9288e-05
175.125	14	8.17666e-05
175.25	16	9.34476e-05
175.375	14	8.17666e-05
175.5	32	0.000186895
175.625	3	1.75214e-05
175.75	7	4.08833e-05
175.875	37	0.000216098
176	11	6.42452e-05
176.125	24	0.000140171
176.25	6	3.50428e-05
176.375	2	1.16809e-05
176.5	0	0
176.625	6	3.50428e-05
176.75	21	0.00012265
176.875	21	0.00012265
177	11	6.42452e-05
177.125	22	0.00012849
177.25	25	0.000146012
177.375	46	0.000268662
177.5	42	0.0002453
177.625	72	0.000420514
177.75	61	0.000356269
177.875	82	0.000478919
178	8	4.67238e-05
178.125	9	5.25643e-05
178.25	9	5.25643e-05
178.375	14	8.17666e-05
178.5	9	5.25643e-05
178.625	4	2.33619e-05
178.75	10	5.84047e-05
178.875	0	0
179	9	5.25643e-05
179.125	21	0.00012265
179.25	5	2.92024e-05
179.375	24	0.000140171
179.5	13	7.59262e-05
179.625	27	0.000157693
179.75	9	5.25643e-05
179.875	22	0.00012849
180	13	7.59262e-05
180.125	20	0.000116809
180.25	36	0.000210257
180.375	11	6.42452e-05
180.5	14	8.17666e-05
180.625	47	0.000274502
180.75	18	0.000105129
180.875	16	9.34476e-05
181	4	2.33619e-05
181.125	6	3.50428e-05
181.25	9	5.25643e-05
181.375	15	8.76071e-05
181.5	2	1.16809e-05
181.625	19	0.000110969
181.75	26	0.000151852
181.875	61	0.000356269
182	18	0.000105129
182.125	0	0
182.25	24	0.000140171
182.375	10	5.84047e-05
182.5	17	9.9288e-05
182.625	37	0.000216098
182.75	70	0.000408833
182.875	20	0.000116809
183	17	9.9288e-05
183.125	16	9.34476e-05
183.25	18	0.000105129
183.375	0	0
183.5	21	0.00012265
183.625	47	0.000274502
183.75	10	5.84047e-05
183.875	19	0.000110969
184	6	3.50428e-05
184.125	18	0.000105129
184.25	8	4.67238e-05
184.375	33	0.000192736
184.5	22	0.00012849
184.625	11	6.42452e-05
184.75	40	0.000233619
184.875	34	0.000198576
185	24	0.000140171
185.125	17	9.9288e-05
185.25	18	0.000105129
185.375	29	0.000169374
185.5	9	5.25643e-05
185.625	30	0.000175214
185.75	35	0.000204417
185.875	0	0
186	13	7.59262e-05
186.125	24	0.000140171
186.25	22	0.00012849
186.375	46	0.000268662
186.5	35	0.000204417
186.625	18	0.000105129
186.75	32	0.000186895
186.875	6	3.50428e-05
187	5	2.92024e-05
187.125	24	0.000140171
187.25	3	1.75214e-05
187.375	11	6.42452e-05
187.5	31	0.000181055
187.625	29	0.000169374
187.75	3	1.75214e-05
187.875	19	0.000110969
188	5	2.92024e-05
188.125	32	0.000186895
188.25	12	7.00857e-05
188.375	11	6.42452e-05
188.5	7	4.08833e-05
188.625	15	8.76071e-05
188.75	5	2.92024e-05
188.875	15	8.76071e-05
189	8	4.67238e-05
189.125	34	0.000198576
189.25	16	9.34476e-05
189.375	10	5.84047e-05
189.5	15	8.76071e-05
189.625	23	0.000134331
189.75	3	1.75214e-05
189.875	0	0
190	10	5.84047e-05
190.125	22	0.00012849
190.25	0	0
190.375	5	2.92024e-05
190.5	5	2.92024e-05
190.625	11	6.42452e-05
190.75	48	0.000280343
190.875	24	0.000140171
191	14	8.17666e-05
191.125	8	4.67238e-05
191.25	12	7.00857e-05
191.375	12	7.00857e-05
191.5	20	0.000116809
191.625	5	2.92024e-05
191.75	12	7.00857e-05
191.875	9	5.25643e-05
192	14	8.17666e-05
192.125	25	0.000146012
192.25	0	0
192.375	6	3.50428e-05
192.5	28	0.000163533
192.625	20	0.000116809
192.75	7	4.08833e-05
192.875	16	9.34476e-05
193	10	5.84047e-05
193.125	16	9.34476e-05
193.25	10	5.84047e-05
193.375	3	1.75214e-05
193.5	21	0.00012265
193.625	28	0.000163533
193.75	32	0.000186895
193.875	7	4.08833e-05
194	19	0.000110969
194.125	17	9.9288e-05
194.25	19	0.000110969
194.375	23	0.000134331
194.5	0	0
194.625	29	0.000169374
194.75	13	7.59262e-05
194.875	9	5.25643e-05
195	20	0.000116809
195.125	6	3.50428e-05
195.25	30	0.000175214
195.375	12	7.00857e-05
195.5	15	8.76071e-05
195.625	25	0.000146012
195.75	5	2.92024e-05
195.875	13	7.59262e-05
196	6	3.50428e-05
196.125	54	0.000315386
196.25	8	4.67238e-05
196.375	11	6.42452e-05
196.5	26	0.000151852
196.625	27	0.000157693
196.75	26	0.000151852
196.875	13	7.59262e-05
197	21	0.00012265
197.125	20	0.000116809
197.25	60	0.000350428
197.375	15	8.76071e-05
197.5	6	3.50428e-05
197.625	13	7.59262e-05
197.75	22	0.00012849
197.875	25	0.000146012
198	3	1.75214e-05
198.125	7	4.08833e-05
198.25	3	1.75214e-05
198.375	17	9.9288e-05
198.5	19	0.000110969
198.625	33	0.000192736
198.75	17	9.9288e-05
198.875	4	2.33619e-05
199	14	8.17666e-05
199.125	24	0.000140171
199.25	23	0.000134331
199.375	17	9.9288e-05
199.5	11	6.42452e-05
199.625	27	0.000157693
199.75	337	0.00197
199.875	299	0.00175
200	100	0.000584047
200.125	47	0.000274502
200.25	74	0.000432195
200.375	69	0.000402993
200.5	38	0.000221938
200.625	3	1.75214e-05
200.75	11	6.42452e-05
200.875	18	0.000105129
201	18	0.000105129
201.125	16	9.34476e-05
201.25	19	0.000110969
201.375	5	2.92024e-05
201.5	15	8.76071e-05
201.625	5	2.92024e-05
201.75	9	5.25643e-05
201.875	28	0.000163533
202	4	2.33619e-05
202.125	11	6.42452e-05
202.25	10	5.84047e-05
202.375	18	0.000105129
202.5	13	7.59262e-05
202.625	33	0.000192736
202.75	13	7.59262e-05
202.875	28	0.000163533
203	84	0.0004906
203.125	21	0.00012265
203.25	40	0.000233619
203.375	7	4.08833e-05
203.5	6	3.50428e-05
203.625	21	0.00012265
203.75	16	9.34476e-05
203.875	5	2.92024e-05
204	17	9.9288e-05
204.125	22	0.00012849
204.25	40	0.000233619
204.375	26	0.000151852
204.5	18	0.000105129
204.625	17	9.9288e-05
204.75	5	2.92024e-05
204.875	22	0.00012849
205	13	7.59262e-05
205.125	23	0.000134331
205.25	10	5.84047e-05
205.375	45	0.000262821
205.5	7	4.08833e-05
205.625	21	0.00012265
205.75	12	7.00857e-05
205.875	11	6.42452e-05
206	21	0.00012265
206.125	8	4.67238e-05
206.25	35	0.000204417
206.375	24	0.000140171
206.5	17	9.9288e-05
206.625	3	1.75214e-05
206.75	11	6.42452e-05
206.875	6	3.50428e-05
207	6	3.50428e-05
207.125	43	0.00025114
207.25	27	0.000157693
207.375	15	8.76071e-05
207.5	33	0.000192736
207.625	17	9.9288e-05
207.75	31	0.000181055
207.875	18	0.000105129
208	35	0.000204417
208.125	0	0
208.25	36	0.000210257
208.375	15	8.76071e-05
208.5	15	8.76071e-05
208.625	10	5.84047e-05
208.75	39	0.000227778
208.875	66	0.000385471
209	3	1.75214e-05
209.125	18	0.000105129
209.25	50	0.000292024
209.375	32	0.000186895
209.5	39	0.000227778
209.625	16	9.34476e-05
209.75	0	0
209.875	52	0.000303705
210	26	0.000151852
210.125	6	3.50428e-05
210.25	12	7.00857e-05
210.375	49	0.000286183
210.5	10	5.84047e-05
210.625	4	2.33619e-05
210.75	19	0.000110969
210.875	20	0.000116809
211	8	4.67238e-05
211.125	33	0.000192736
211.25	20	0.000116809
211.375	2	1.16809e-05
211.5	3	1.75214e-05
211.625	26	0.000151852
211.75	23	0.000134331
211.875	21	0.00012265
212	3	1.75214e-05
212.125	3	1.75214e-05
212.25	23	0.000134331
212.375	11	6.42452e-05
212.5	34	0.000198576
212.625	40	0.000233619
212.75	21	0.00012265
212.875	3	1.75214e-05
213	9	5.25643e-05
213.125	36	0.000210257
213.25	19	0.000110969
213.375	37	0.000216098
213.5	33	0.000192736
213.625	24	0.000140171
213.75	24	0.000140171
213.875	11	6.42452e-05
214	20	0.000116809
214.125	42	0.0002453
214.25	33	0.000192736
214.375	32	0.000186895
214.5	3	1.75214e-05
214.625	28	0.000163533
214.75	47	0.000274502
214.875	27	0.000157693
215	4	2.33619e-05
215.125	16	9.34476e-05
215.25	10	5.84047e-05
215.375	22	0.00012849
215.5	17	9.9288e-05
215.625	25	0.000146012
215.75	16	9.34476e-05
215.875	5	2.92024e-05
216	20	0.000116809
216.125	28	0.000163533
216.25	0	0
216.375	9	5.25643e-05
216.5	10	5.84047e-05
216.625	6	3.50428e-05
216.75	10	5.84047e-05
216.875	27	0.000157693
217	15	8.76071e-05
217.125	23	0.000134331
217.25	42	0.0002453
217.375	15	8.76071e-05
217.5	2	1.16809e-05
217.625	4	2.33619e-05
217.75	30	0.000175214
217.875	9	5.25643e-05
218	58	0.000338747
218.125	9	5.25643e-05
218.25	17	9.9288e-05
218.375	0	0
218.5	18	0.000105129
218.625	6	3.50428e-05
218.75	19	0.000110969
218.875	47	0.000274502
219	10	5.84047e-05
219.125	20	0.000116809
219.25	14	8.17666e-05
219.375	3	1.75214e-05
219.5	16	9.34476e-05
219.625	18	0.000105129
219.75	16	9.34476e-05
219.875	50	0.000292024
220	10	5.84047e-05
220.125	18	0.000105129
220.25	4	2.33619e-05
220.375	52	0.000303705
220.5	20	0.000116809
220.625	32	0.000186895
220.75	33	0.000192736
220.875	16	9.34476e-05
221	15	8.76071e-05
221.125	8	4.67238e-05
221.25	5	2.92024e-05
221.375	8	4.67238e-05
221.5	8	4.67238e-05
221.625	20	0.000116809
221.75	32	0.000186895
221.875	38	0.000221938
222	18	0.000105129
222.125	19	0.000110969
222.25	25	0.000146012
222.375	44	0.000256981
222.5	9	5.25643e-05
222.625	2	1.16809e-05
222.75	3	1.75214e-05
222.875	10	5.84047e-05
223	28	0.000163533
223.125	0	0
223.25	12	7.00857e-05
223.375	78	0.000455557
223.5	42	0.0002453
223.625	28	0.000163533
223.75	24	0.000140171
223.875	17	9.9288e-05
224	10	5.84047e-05
224.125	28	0.000163533
224.25	22	0.00012849
224.375	9	5.25643e-05
224.5	15	8.76071e-05
224.625	13	7.59262e-05
224.75	16	9.34476e-05
224.875	0	0
225	14	8.17666e-05
225.125	6	3.50428e-05
225.25	35	0.000204417
225.375	21	0.00012265
225.5	12	7.00857e-05
225.625	11	6.42452e-05
225.75	16	9.34476e-05
225.875	57	0.000332907
226	56	0.000327067
226.125	5	2.92024e-05
226.25	14	8.17666e-05
226.375	16	9.34476e-05
226.5	13	7.59262e-05
226.625	21	0.00012265
226.75	18	0.000105129
226.875	3	1.75214e-05
227	13	7.59262e-05
227.125	16	9.34476e-05
227.25	24	0.000140171
227.375	13	7.59262e-05
227.5	19	0.000110969
227.625	3	1.75214e-05
227.75	22	0.00012849
227.875	23	0.000134331
228	46	0.000268662
228.125	14	8.17666e-05
228.25	75	0.000438035
228.375	9	5.25643e-05
228.5	30	0.000175214
228.625	37	0.000216098
228.75	0	0
228.875	27	0.000157693
229	20	0.000116809
229.125	22	0.00012849
229.25	18	0.000105129
229.375	24	0.000140171
229.5	0	0
229.625	42	0.0002453
229.75	7	4.08833e-05
229.875	24	0.000140171
230	32	0.000186895
230.125	59	0.000344588
230.25	14	8.17666e-05
230.375	14	8.17666e-05
230.5	18	0.000105129
230.625	17	9.9288e-05
230.75	9	5.25643e-05
230.875	15	8.76071e-05
231	2	1.16809e-05
231.125	2	1.16809e-05
231.25	23	0.000134331
231.375	22	0.00012849
231.5	11	6.42452e-05
231.625	9	5.25643e-05
231.75	26	0.000151852
231.875	9	5.25643e-05
232	52	0.000303705
232.125	47	0.000274502
232.25	46	0.000268662
232.375	7	4.08833e-05
232.5	25	0.000146012
232.625	31	0.000181055
232.75	15	8.76071e-05
232.875	20	0.000116809
233	17	9.9288e-05
233.125	0	0
233.25	26	0.000151852
233.375	16	9.34476e-05
233.5	3	1.75214e-05
233.625	6	3.50428e-05
233.75	4	2.33619e-05
233.875	22	0.00012849
234	13	7.59262e-05
234.125	3	1.75214e-05
234.25	6	3.50428e-05
234.375	12	7.00857e-05
234.5	25	0.000146012
234.625	23	0.000134331
234.75	20	0.000116809
234.875	18	0.000105129
235	4	2.33619e-05
235.125	11	6.42452e-05
235.25	5	2.92024e-05
235.375	8	4.67238e-05
235.5	17	9.9288e-05
235.625	16	9.34476e-05
235.75	3	1.75214e-05
235.875	5	2.92024e-05
236	0	0
236.125	29	0.000169374
236.25	9	5.25643e-05
236.375	11	6.42452e-05
236.5	6	3.50428e-05
236.625	24	0.000140171
236.75	5	2.92024e-05
236.875	81	0.000473078
237	27	0.000157693
237.125	3	1.75214e-05
237.25	69	0.000402993
237.375	67	0.000391312
237.5	76	0.000443876
237.625	30	0.000175214
237.75	45	0.000262821
237.875	395	0.00231
238	150	0.000876071
238.125	11	6.42452e-05
238.25	30	0.000175214
238.375	9	5.25643e-05
238.5	37	0.000216098
238.625	3	1.75214e-05
238.75	23	0.000134331
238.875	0	0
239	6	3.50428e-05
239.125	27	0.000157693
239.25	7	4.08833e-05
239.375	8	4.67238e-05
239.5	0	0
239.625	12	7.00857e-05
239.75	18	0.000105129
239.875	20	0.000116809
240	17	9.9288e-05
240.125	8	4.67238e-05
240.25	4	2.33619e-05
240.375	19	0.000110969
240.5	18	0.000105129
240.625	4	2.33619e-05
240.75	0	0
240.875	19	0.000110969
241	49	0.000286183
241.125	8	4.67238e-05
241.25	11	6.42452e-05
241.375	17	9.9288e-05
241.5	31	0.000181055
241.625	0	0
241.75	17	9.9288e-05
241.875	12	7.00857e-05
242	33	0.000192736
242.125	21	0.00012265
242.25	2	1.16809e-05
242.375	20	0.000116809
242.5	30	0.000175214
242.625	63	0.00036795
242.75	21	0.00012265
242.875	34	0.000198576
243	3	1.75214e-05
243.125	35	0.000204417
243.25	0	0
243.375	22	0.00012849
243.5	9	5.25643e-05
243.625	6	3.50428e-05
243.75	13	7.59262e-05
243.875	0	0
244	4	2.33619e-05
244.125	13	7.59262e-05
244.25	3	1.75214e-05
244.375	47	0.000274502
244.5	1	5.84047e-06
244.625	36	0.000210257
244.75	20	0.000116809
244.875	61	0.000356269
245	28	0.000163533
245.125	10	5.84047e-05
245.25	11	6.42452e-05
245.375	92	0.000537324
245.5	25	0.000146012
245.625	56	0.000327067
245.75	30	0.000175214
245.875	4	2.33619e-05
246	10	5.84047e-05
246.125	3	1.75214e-05
246.25	19	0.000110969
246.375	24	0.000140171
246.5	20	0.000116809
246.625	0	0
246.75	31	0.000181055
246.875	20	0.000116809
247	16	9.34476e-05
247.125	7	4.08833e-05
247.25	13	7.59262e-05
247.375	8	4.67238e-05
247.5	8	4.67238e-05
247.625	7	4.08833e-05
247.75	42	0.0002453
247.875	26	0.000151852
248	22	0.00012849
248.125	28	0.000163533
248.25	18	0.000105129
248.375	34	0.000198576
248.5	11	6.42452e-05
248.625	6	3.50428e-05
248.75	42	0.0002453
248.875	6	3.50428e-05
249	17	9.9288e-05
249.125	24	0.000140171
249.25	3	1.75214e-05
249.375	37	0.000216098
249.5	11	6.42452e-05
249.625	24	0.000140171
249.75	2	1.16809e-05
249.875	18	0.000105129
250	21	0.00012265
250.125	8	4.67238e-05
250.25	8	4.67238e-05
250.375	34	0.000198576
250.5	18	0.000105129
250.625	21	0.00012265
250.75	75	0.000438035
250.875	22	0.00012849
251	22	0.00012849
251.125	11	6.42452e-05
251.25	27	0.000157693
251.375	6	3.50428e-05
251.5	35	0.000204417
251.625	19	0.000110969
251.75	11	6.42452e-05
251.875	32	0.000186895
252	24	0.000140171
252.125	18	0.000105129
252.25	45	0.000262821
252.375	11	6.42452e-05
252.5	22	0.00012849
252.625	12	7.00857e-05
252.75	30	0.000175214
252.875	9	5.25643e-05
253	4	2.33619e-05
253.125	43	0.00025114
253.25	55	0.000321226
253.375	32	0.000186895
253.5	17	9.9288e-05
253.625	5	2.92024e-05
253.75	17	9.9288e-05
253.875	25	0.000146012
254	17	9.9288e-05
254.125	44	0.000256981
254.25	43	0.00025114
254.375	14	8.17666e-05
254.5	9	5.25643e-05
254.625	0	0
254.75	33	0.000192736
254.875	18	0.000105129
255	19	0.000110969
255.125	42	0.0002453
255.25	39	0.000227778
255.375	42	0.0002453
255.5	11	6.42452e-05
255.625	2	1.16809e-05
255.75	2	1.16809e-05
255.875	44	0.000256981
256	18	0.000105129
256.125	21	0.00012265
256.25	17	9.9288e-05
256.375	7	4.08833e-05
256.5	18	0.000105129
256.625	19	0.000110969
256.75	17	9.9288e-05
256.875	9	5.25643e-05
257	14	8.17666e-05
257.125	42	0.0002453
257.25	8	4.67238e-05
257.375	5	2.92024e-05
257.5	36	0.000210257
257.625	15	8.76071e-05
257.75	43	0.00025114
257.875	24	0.000140171
258	13	7.59262e-05
258.125	25	0.000146012
258.25	14	8.17666e-05
258.375	20	0.000116809
258.5	10	5.84047e-05
258.625	35	0.000204417
258.75	20	0.000116809
258.875	22	0.00012849
259	22	0.00012849
259.125	19	0.000110969
259.25	8	4.67238e-05
259.375	0	0
259.5	26	0.000151852
259.625	21	0.00012265
259.75	24	0.000140171
259.875	7	4.08833e-05
260	0	0
260.125	6	3.50428e-05
260.25	8	4.67238e-05
260.375	3	1.75214e-05
260.5	18	0.000105129
260.625	3	1.75214e-05
260.75	14	8.17666e-05
260.875	14	8.17666e-05
261	15	8.76071e-05
261.125	5	2.92024e-05
261.25	0	0
261.375	5	2.92024e-05
261.5	43	0.00025114
261.625	58	0.000338747
261.75	38	0.000221938
261.875	17	9.9288e-05
262	15	8.76071e-05
262.125	45	0.000262821
262.25	25	0.000146012
262.375	35	0.000204417
262.5	26	0.000151852
262.625	4	2.33619e-05
262.75	27	0.000157693
262.875	6	3.50428e-05
263	5	2.92024e-05
263.125	8	4.67238e-05
263.25	8	4.67238e-05
263.375	33	0.000192736
263.5	14	8.17666e-05
263.625	15	8.76071e-05
263.75	37	0.000216098
263.875	10	5.84047e-05
264	31	0.000181055
264.125	20	0.000116809
264.25	10	5.84047e-05
264.375	12	7.00857e-05
264.5	18	0.000105129
264.625	11	6.42452e-05
264.75	46	0.000268662
264.875	21	0.00012265
265	35	0.000204417
265.125	9	5.25643e-05
265.25	0	0
265.375	16	9.34476e-05
265.5	3	1.75214e-05
265.625	3	1.75214e-05
265.75	23	0.000134331
265.875	15	8.76071e-05
266	29	0.000169374
266.125	11	6.42452e-05
266.25	0	0
266.375	34	0.000198576
266.5	20	0.000116809
266.625	5	2.92024e-05
266.75	22	0.00012849
266.875	27	0.000157693
267	26	0.000151852
267.125	21	0.00012265
267.25	0	0
267.375	2	1.16809e-05
267.5	3	1.75214e-05
267.625	0	0
267.75	23	0.000134331
267.875	189	0.0011
268	126	0.0007359
268.125	11	6.42452e-05
268.25	5	2.92024e-05
268.375	5	2.92024e-05
268.5	14	8.17666e-05
268.625	20	0.000116809
268.75	88	0.000513962
268.875	27	0.000157693
269	14	8.17666e-05
269.125	23	0.000134331
269.25	10	5.84047e-05
269.375	19	0.000110969
269.5	26	0.000151852
269.625	10	5.84047e-05
269.75	8	4.67238e-05
269.875	23	0.000134331
270	33	0.000192736
270.125	20	0.000116809
270.25	27	0.000157693
270.375	15	8.76071e-05
270.5	11	6.42452e-05
270.625	12	7.00857e-05
270.75	26	0.000151852
270.875	72	0.000420514
271	20	0.000116809
271.125	39	0.000227778
271.25	8	4.67238e-05
271.375	12	7.00857e-05
271.5	33	0.000192736
271.625	5	2.92024e-05
271.75	18	0.000105129
271.875	17	9.9288e-05
272	0	0
272.125	19	0.000110969
272.25	24	0.000140171
272.375	56	0.000327067
272.5	6	3.50428e-05
272.625	29	0.000169374
272.75	16	9.34476e-05
272.875	13	7.59262e-05
273	54	0.000315386
273.125	4	2.33619e-05
273.25	13	7.59262e-05
273.375	42	0.0002453
273.5	19	0.000110969
273.625	0	0
273.75	12	7.00857e-05
273.875	20	0.000116809
274	10	5.84047e-05
274.125	35	0.000204417
274.25	14	8.17666e-05
274.375	8	4.67238e-05
274.5	15	8.76071e-05
274.625	11	6.42452e-05
274.75	6	3.50428e-05
274.875	0	0
275	37	0.000216098
275.125	68	0.000397152
275.25	4	2.33619e-05
275.375	70	0.000408833
275.5	57	0.000332907
275.625	30	0.000175214
275.75	11	6.42452e-05
275.875	20	0.000116809
276	0	0
276.125	0	0
276.25	17	9.9288e-05
276.375	76	0.000443876
276.5	8	4.67238e-05
276.625	6	3.50428e-05
276.75	17	9.9288e-05
276.875	36	0.000210257
277	15	8.76071e-05
277.125	21	0.00012265
277.25	23	0.000134331
277.375	10	5.84047e-05
277.5	24	0.000140171
277.625	19	0.000110969
277.75	21	0.00012265
277.875	0	0
278	0	0
278.125	8	4.67238e-05
278.25	40	0.000233619
278.375	24	0.000140171
278.5	0	0
278.625	40	0.000233619
278.75	40	0.000233619
278.875	59	0.000344588
279	1	5.84047e-06
279.125	43	0.00025114
279.25	26	0.000151852
279.375	54	0.000315386
279.5	60	0.000350428
279.625	11	6.42452e-05
279.75	19	0.000110969
279.875	2	1.16809e-05
280	10	5.84047e-05
280.125	8	4.67238e-05
280.25	26	0.000151852
280.375	15	8.76071e-05
280.5	17	9.9288e-05
280.625	99	0.000578207
280.75	32	0.000186895
280.875	10	5.84047e-05
281	37	0.000216098
281.125	0	0
281.25	13	7.59262e-05
281.375	23	0.000134331
281.5	36	0.000210257
281.625	30	0.000175214
281.75	81	0.000473078
281.875	212	0.00124
282	399	0.00233
282.125	283	0.00165
282.25	62	0.000362109
282.375	27	0.000157693
282.5	38	0.000221938
282.625	11	6.42452e-05
282.75	92	0.000537324
282.875	182	0.00106
283	49	0.000286183
283.125	40	0.000233619
283.25	33	0.000192736
283.375	86	0.000502281
283.5	10	5.84047e-05
283.625	26	0.000151852
283.75	3	1.75214e-05
283.875	32	0.000186895
284	12	7.00857e-05
284.125	23	0.000134331
284.25	18	0.000105129
284.375	18	0.000105129
284.5	27	0.000157693
284.625	10	5.84047e-05
284.75	12	7.00857e-05
284.875	17	9.9288e-05
285	44	0.000256981
285.125	6	3.50428e-05
285.25	39	0.000227778
285.375	45	0.000262821
285.5	12	7.00857e-05
285.625	5	2.92024e-05
285.75	3	1.75214e-05
285.875	25	0.000146012
286	29	0.000169374
286.125	12	7.00857e-05
286.25	23	0.000134331
286.375	17	9.9288e-05
286.5	8	4.67238e-05
286.625	30	0.000175214
286.75	85	0.00049644
286.875	11	6.42452e-05
287	5	2.92024e-05
287.125	8	4.67238e-05
287.25	16	9.34476e-05
287.375	15	8.76071e-05
287.5	60	0.000350428
287.625	48	0.000280343
287.75	21	0.00012265
287.875	35	0.000204417
288	21	0.00012265
288.125	29	0.000169374
288.25	16	9.34476e-05
288.375	46	0.000268662
288.5	16	9.34476e-05
288.625	23	0.000134331
288.75	19	0.000110969
288.875	34	0.000198576
289	0	0
289.125	5	2.92024e-05
289.25	18	0.000105129
289.375	47	0.000274502
289.5	13	7.59262e-05
289.625	32	0.000186895
289.75	1	5.84047e-06
289.875	45	0.000262821
290	59	0.000344588
290.125	10	5.84047e-05
290.25	12	7.00857e-05
290.375	35	0.000204417
290.5	76	0.000443876
290.625	28	0.000163533
290.75	8	4.67238e-05
290.875	21	0.00012265
291	35	0.000204417
291.125	30	0.000175214
291.25	45	0.000262821
291.375	18	0.000105129
291.5	16	9.34476e-05
291.625	4	2.33619e-05
291.75	27	0.000157693
291.875	229	0.00134
292	744	0.00435
292.125	503	0.00294
292.25	101	0.000589888
292.375	29	0.000169374
292.5	39	0.000227778
292.625	34	0.000198576
292.75	14	8.17666e-05
292.875	12	7.00857e-05
293	27	0.000157693
293.125	21	0.00012265
293.25	1	5.84047e-06
293.375	71	0.000414674
293.5	39	0.000227778
293.625	6	3.50428e-05
293.75	29	0.000169374
293.875	7	4.08833e-05
294	0	0
294.125	21	0.00012265
294.25	49	0.000286183
294.375	12	7.00857e-05
294.5	11	6.42452e-05
294.625	27	0.000157693
294.75	21	0.00012265
294.875	9	5.25643e-05
295	8	4.67238e-05
295.125	7	4.08833e-05
295.25	21	0.00012265
295.375	12	7.00857e-05
295.5	14	8.17666e-05
295.625	25	0.000146012
295.75	21	0.00012265
295.875	40	0.000233619
296	50	0.000292024
296.125	41	0.000239459
296.25	4	2.33619e-05
296.375	35	0.000204417
296.5	30	0.000175214
296.625	53	0.000309545
296.75	37	0.000216098
296.875	14	8.17666e-05
297	58	0.000338747
297.125	18	0.000105129
297.25	28	0.000163533
297.375	27	0.000157693
297.5	43	0.00025114
297.625	5	2.92024e-05
297.75	6	3.50428e-05
297.875	128	0.000747581
298	41	0.000239459
298.125	59	0.000344588
298.25	4	2.33619e-05
298.375	19	0.000110969
298.5	34	0.000198576
298.625	3	1.75214e-05
298.75	10	5.84047e-05
298.875	66	0.000385471
299	12	7.00857e-05
299.125	30	0.000175214
299.25	18	0.000105129
299.375	11	6.42452e-05
299.5	59	0.000344588
299.625	5	2.92024e-05
299.75	8	4.67238e-05
[truncated: 4,002 more rows]

## Sheet: Phe-mannose
m/z	intensity	normalized intensity
50	8	0.000165371
50.125	15	0.000310071
50.25	13	0.000268728
50.375	13	0.000268728
50.5	6	0.000124028
50.625	2	4.13428e-05
50.75	11	0.000227385
50.875	11	0.000227385
51	16	0.000330743
51.125	8	0.000165371
51.25	10	0.000206714
51.375	14	0.0002894
51.5	11	0.000227385
51.625	7	0.0001447
51.75	10	0.000206714
51.875	2	4.13428e-05
52	13	0.000268728
52.125	9	0.000186043
52.25	16	0.000330743
52.375	3	6.20142e-05
52.5	1	2.06714e-05
52.625	5	0.000103357
52.75	18	0.000372085
52.875	24	0.000496114
53	13	0.000268728
53.125	16	0.000330743
53.25	10	0.000206714
53.375	8	0.000165371
53.5	29	0.000599471
53.625	17	0.000351414
53.75	16	0.000330743
53.875	6	0.000124028
54	7	0.0001447
54.125	8	0.000165371
54.25	21	0.0004341
54.375	11	0.000227385
54.5	8	0.000165371
54.625	11	0.000227385
54.75	13	0.000268728
54.875	9	0.000186043
55	9	0.000186043
55.125	10	0.000206714
55.25	2	4.13428e-05
55.375	14	0.0002894
55.5	17	0.000351414
55.625	9	0.000186043
55.75	9	0.000186043
55.875	17	0.000351414
56	10	0.000206714
56.125	6	0.000124028
56.25	12	0.000248057
56.375	8	0.000165371
56.5	14	0.0002894
56.625	31	0.000640814
56.75	11	0.000227385
56.875	12	0.000248057
57	15	0.000310071
57.125	13	0.000268728
57.25	3	6.20142e-05
57.375	12	0.000248057
57.5	11	0.000227385
57.625	33	0.000682156
57.75	14	0.0002894
57.875	5	0.000103357
58	6	0.000124028
58.125	9	0.000186043
58.25	11	0.000227385
58.375	35	0.000723499
58.5	22	0.000454771
58.625	7	0.0001447
58.75	8	0.000165371
58.875	15	0.000310071
59	25	0.000516785
59.125	5	0.000103357
59.25	15	0.000310071
59.375	23	0.000475442
59.5	32	0.000661485
59.625	26	0.000537457
59.75	10	0.000206714
59.875	8	0.000165371
60	32	0.000661485
60.125	26	0.000537457
60.25	11	0.000227385
60.375	22	0.000454771
60.5	3	6.20142e-05
60.625	13	0.000268728
60.75	9	0.000186043
60.875	11	0.000227385
61	4	8.26856e-05
61.125	13	0.000268728
61.25	16	0.000330743
61.375	9	0.000186043
61.5	6	0.000124028
61.625	20	0.000413428
61.75	7	0.0001447
61.875	19	0.000392757
62	3	6.20142e-05
62.125	5	0.000103357
62.25	10	0.000206714
62.375	21	0.0004341
62.5	11	0.000227385
62.625	10	0.000206714
62.75	11	0.000227385
62.875	2	4.13428e-05
63	8	0.000165371
63.125	16	0.000330743
63.25	13	0.000268728
63.375	22	0.000454771
63.5	23	0.000475442
63.625	19	0.000392757
63.75	19	0.000392757
63.875	12	0.000248057
64	11	0.000227385
64.125	12	0.000248057
64.25	13	0.000268728
64.375	15	0.000310071
64.5	14	0.0002894
64.625	14	0.0002894
64.75	24	0.000496114
64.875	9	0.000186043
65	12	0.000248057
65.125	11	0.000227385
65.25	10	0.000206714
65.375	9	0.000186043
65.5	13	0.000268728
65.625	25	0.000516785
65.75	20	0.000413428
65.875	8	0.000165371
66	9	0.000186043
66.125	8	0.000165371
66.25	22	0.000454771
66.375	10	0.000206714
66.5	17	0.000351414
66.625	17	0.000351414
66.75	15	0.000310071
66.875	7	0.0001447
67	12	0.000248057
67.125	11	0.000227385
67.25	10	0.000206714
67.375	8	0.000165371
67.5	7	0.0001447
67.625	5	0.000103357
67.75	4	8.26856e-05
67.875	13	0.000268728
68	30	0.000620142
68.125	22	0.000454771
68.25	8	0.000165371
68.375	3	6.20142e-05
68.5	33	0.000682156
68.625	12	0.000248057
68.75	18	0.000372085
68.875	14	0.0002894
69	11	0.000227385
69.125	14	0.0002894
69.25	14	0.0002894
69.375	14	0.0002894
69.5	13	0.000268728
69.625	2	4.13428e-05
69.75	4	8.26856e-05
69.875	8	0.000165371
70	11	0.000227385
70.125	12	0.000248057
70.25	6	0.000124028
70.375	6	0.000124028
70.5	21	0.0004341
70.625	20	0.000413428
70.75	21	0.0004341
70.875	6	0.000124028
71	16	0.000330743
71.125	6	0.000124028
71.25	21	0.0004341
71.375	8	0.000165371
71.5	20	0.000413428
71.625	6	0.000124028
71.75	16	0.000330743
71.875	8	0.000165371
72	4	8.26856e-05
72.125	12	0.000248057
72.25	18	0.000372085
72.375	18	0.000372085
72.5	8	0.000165371
72.625	8	0.000165371
72.75	12	0.000248057
72.875	10	0.000206714
73	12	0.000248057
73.125	19	0.000392757
73.25	4	8.26856e-05
73.375	7	0.0001447
73.5	18	0.000372085
73.625	14	0.0002894
73.75	13	0.000268728
73.875	15	0.000310071
74	18	0.000372085
74.125	10	0.000206714
74.25	7	0.0001447
74.375	28	0.000578799
74.5	12	0.000248057
74.625	10	0.000206714
74.75	4	8.26856e-05
74.875	11	0.000227385
75	16	0.000330743
75.125	3	6.20142e-05
75.25	8	0.000165371
75.375	19	0.000392757
75.5	7	0.0001447
75.625	18	0.000372085
75.75	8	0.000165371
75.875	5	0.000103357
76	15	0.000310071
76.125	16	0.000330743
76.25	3	6.20142e-05
76.375	19	0.000392757
76.5	17	0.000351414
76.625	19	0.000392757
76.75	12	0.000248057
76.875	4	8.26856e-05
77	9	0.000186043
77.125	15	0.000310071
77.25	17	0.000351414
77.375	8	0.000165371
77.5	13	0.000268728
77.625	7	0.0001447
77.75	12	0.000248057
77.875	18	0.000372085
78	24	0.000496114
78.125	2	4.13428e-05
78.25	9	0.000186043
78.375	15	0.000310071
78.5	15	0.000310071
78.625	4	8.26856e-05
78.75	5	0.000103357
78.875	10	0.000206714
79	7	0.0001447
79.125	8	0.000165371
79.25	12	0.000248057
79.375	7	0.0001447
79.5	14	0.0002894
79.625	10	0.000206714
79.75	11	0.000227385
79.875	7	0.0001447
80	7	0.0001447
80.125	3	6.20142e-05
80.25	17	0.000351414
80.375	8	0.000165371
80.5	8	0.000165371
80.625	3	6.20142e-05
80.75	14	0.0002894
80.875	11	0.000227385
81	22	0.000454771
81.125	7	0.0001447
81.25	12	0.000248057
81.375	23	0.000475442
81.5	25	0.000516785
81.625	14	0.0002894
81.75	9	0.000186043
81.875	6	0.000124028
82	8	0.000165371
82.125	6	0.000124028
82.25	6	0.000124028
82.375	30	0.000620142
82.5	23	0.000475442
82.625	7	0.0001447
82.75	7	0.0001447
82.875	13	0.000268728
83	7	0.0001447
83.125	11	0.000227385
83.25	8	0.000165371
83.375	2	4.13428e-05
83.5	5	0.000103357
83.625	18	0.000372085
83.75	13	0.000268728
83.875	17	0.000351414
84	5	0.000103357
84.125	16	0.000330743
84.25	9	0.000186043
84.375	9	0.000186043
84.5	25	0.000516785
84.625	5	0.000103357
84.75	13	0.000268728
84.875	1	2.06714e-05
85	10	0.000206714
85.125	7	0.0001447
85.25	19	0.000392757
85.375	24	0.000496114
85.5	12	0.000248057
85.625	11	0.000227385
85.75	11	0.000227385
85.875	24	0.000496114
86	6	0.000124028
86.125	5	0.000103357
86.25	16	0.000330743
86.375	12	0.000248057
86.5	9	0.000186043
86.625	7	0.0001447
86.75	7	0.0001447
86.875	9	0.000186043
87	4	8.26856e-05
87.125	13	0.000268728
87.25	10	0.000206714
87.375	17	0.000351414
87.5	22	0.000454771
87.625	7	0.0001447
87.75	17	0.000351414
87.875	10	0.000206714
88	13	0.000268728
88.125	15	0.000310071
88.25	12	0.000248057
88.375	17	0.000351414
88.5	13	0.000268728
88.625	18	0.000372085
88.75	13	0.000268728
88.875	19	0.000392757
89	12	0.000248057
89.125	18	0.000372085
89.25	15	0.000310071
89.375	7	0.0001447
89.5	10	0.000206714
89.625	8	0.000165371
89.75	11	0.000227385
89.875	7	0.0001447
90	21	0.0004341
90.125	10	0.000206714
90.25	12	0.000248057
90.375	7	0.0001447
90.5	12	0.000248057
90.625	15	0.000310071
90.75	3	6.20142e-05
90.875	5	0.000103357
91	6	0.000124028
91.125	15	0.000310071
91.25	21	0.0004341
91.375	4	8.26856e-05
91.5	15	0.000310071
91.625	16	0.000330743
91.75	1	2.06714e-05
91.875	6	0.000124028
92	10	0.000206714
92.125	18	0.000372085
92.25	11	0.000227385
92.375	7	0.0001447
92.5	4	8.26856e-05
92.625	18	0.000372085
92.75	6	0.000124028
92.875	6	0.000124028
93	17	0.000351414
93.125	9	0.000186043
93.25	7	0.0001447
93.375	5	0.000103357
93.5	19	0.000392757
93.625	10	0.000206714
93.75	14	0.0002894
93.875	4	8.26856e-05
94	13	0.000268728
94.125	7	0.0001447
94.25	2	4.13428e-05
94.375	24	0.000496114
94.5	11	0.000227385
94.625	9	0.000186043
94.75	18	0.000372085
94.875	24	0.000496114
95	23	0.000475442
95.125	11	0.000227385
95.25	23	0.000475442
95.375	15	0.000310071
95.5	9	0.000186043
95.625	13	0.000268728
95.75	23	0.000475442
95.875	8	0.000165371
96	3	6.20142e-05
96.125	10	0.000206714
96.25	11	0.000227385
96.375	6	0.000124028
96.5	26	0.000537457
96.625	14	0.0002894
96.75	22	0.000454771
96.875	16	0.000330743
97	7	0.0001447
97.125	32	0.000661485
97.25	16	0.000330743
97.375	12	0.000248057
97.5	10	0.000206714
97.625	16	0.000330743
97.75	3	6.20142e-05
97.875	23	0.000475442
98	17	0.000351414
98.125	2	4.13428e-05
98.25	11	0.000227385
98.375	9	0.000186043
98.5	5	0.000103357
98.625	11	0.000227385
98.75	15	0.000310071
98.875	6	0.000124028
99	16	0.000330743
99.125	13	0.000268728
99.25	13	0.000268728
99.375	6	0.000124028
99.5	3	6.20142e-05
99.625	12	0.000248057
99.75	10	0.000206714
99.875	27	0.000558128
100	14	0.0002894
100.125	20	0.000413428
100.25	19	0.000392757
100.375	1	2.06714e-05
100.5	5	0.000103357
100.625	12	0.000248057
100.75	3	6.20142e-05
100.875	11	0.000227385
101	23	0.000475442
101.125	16	0.000330743
101.25	6	0.000124028
101.375	15	0.000310071
101.5	8	0.000165371
101.625	10	0.000206714
101.75	25	0.000516785
101.875	4	8.26856e-05
102	4	8.26856e-05
102.125	12	0.000248057
102.25	15	0.000310071
102.375	14	0.0002894
102.5	17	0.000351414
102.625	5	0.000103357
102.75	4	8.26856e-05
102.875	8	0.000165371
103	16	0.000330743
103.125	17	0.000351414
103.25	9	0.000186043
103.375	13	0.000268728
103.5	15	0.000310071
103.625	4	8.26856e-05
103.75	4	8.26856e-05
103.875	7	0.0001447
104	2	4.13428e-05
104.125	14	0.0002894
104.25	4	8.26856e-05
104.375	28	0.000578799
104.5	20	0.000413428
104.625	11	0.000227385
104.75	14	0.0002894
104.875	4	8.26856e-05
105	14	0.0002894
105.125	12	0.000248057
105.25	25	0.000516785
105.375	10	0.000206714
105.5	11	0.000227385
105.625	15	0.000310071
105.75	20	0.000413428
105.875	6	0.000124028
106	18	0.000372085
106.125	17	0.000351414
106.25	16	0.000330743
106.375	12	0.000248057
106.5	14	0.0002894
106.625	10	0.000206714
106.75	11	0.000227385
106.875	13	0.000268728
107	13	0.000268728
107.125	16	0.000330743
107.25	16	0.000330743
107.375	24	0.000496114
107.5	5	0.000103357
107.625	11	0.000227385
107.75	3	6.20142e-05
107.875	4	8.26856e-05
108	12	0.000248057
108.125	18	0.000372085
108.25	10	0.000206714
108.375	17	0.000351414
108.5	6	0.000124028
108.625	6	0.000124028
108.75	15	0.000310071
108.875	16	0.000330743
109	8	0.000165371
109.125	9	0.000186043
109.25	5	0.000103357
109.375	18	0.000372085
109.5	25	0.000516785
109.625	21	0.0004341
109.75	2	4.13428e-05
109.875	21	0.0004341
110	24	0.000496114
110.125	3	6.20142e-05
110.25	9	0.000186043
110.375	2	4.13428e-05
110.5	11	0.000227385
110.625	15	0.000310071
110.75	13	0.000268728
110.875	9	0.000186043
111	31	0.000640814
111.125	8	0.000165371
111.25	10	0.000206714
111.375	14	0.0002894
111.5	13	0.000268728
111.625	13	0.000268728
111.75	9	0.000186043
111.875	11	0.000227385
112	5	0.000103357
112.125	9	0.000186043
112.25	14	0.0002894
112.375	5	0.000103357
112.5	5	0.000103357
112.625	19	0.000392757
112.75	7	0.0001447
112.875	6	0.000124028
113	12	0.000248057
113.125	19	0.000392757
113.25	10	0.000206714
113.375	12	0.000248057
113.5	6	0.000124028
113.625	14	0.0002894
113.75	17	0.000351414
113.875	5	0.000103357
114	14	0.0002894
114.125	13	0.000268728
114.25	10	0.000206714
114.375	27	0.000558128
114.5	14	0.0002894
114.625	22	0.000454771
114.75	7	0.0001447
114.875	7	0.0001447
115	9	0.000186043
115.125	24	0.000496114
115.25	12	0.000248057
115.375	20	0.000413428
115.5	7	0.0001447
115.625	9	0.000186043
115.75	7	0.0001447
115.875	12	0.000248057
116	20	0.000413428
116.125	7	0.0001447
116.25	11	0.000227385
116.375	7	0.0001447
116.5	10	0.000206714
116.625	9	0.000186043
116.75	15	0.000310071
116.875	26	0.000537457
117	7	0.0001447
117.125	12	0.000248057
117.25	21	0.0004341
117.375	9	0.000186043
117.5	13	0.000268728
117.625	12	0.000248057
117.75	45	0.000930213
117.875	11	0.000227385
118	26	0.000537457
118.125	15	0.000310071
118.25	7	0.0001447
118.375	25	0.000516785
118.5	5	0.000103357
118.625	17	0.000351414
118.75	10	0.000206714
118.875	11	0.000227385
119	12	0.000248057
119.125	12	0.000248057
119.25	6	0.000124028
119.375	12	0.000248057
119.5	15	0.000310071
119.625	4	8.26856e-05
119.75	12	0.000248057
119.875	18	0.000372085
120	6	0.000124028
120.125	24	0.000496114
120.25	9	0.000186043
120.375	16	0.000330743
120.5	6	0.000124028
120.625	6	0.000124028
120.75	8	0.000165371
120.875	8	0.000165371
121	16	0.000330743
121.125	1	2.06714e-05
121.25	10	0.000206714
121.375	9	0.000186043
121.5	10	0.000206714
121.625	16	0.000330743
121.75	18	0.000372085
121.875	16	0.000330743
122	1	2.06714e-05
122.125	4	8.26856e-05
122.25	13	0.000268728
122.375	6	0.000124028
122.5	7	0.0001447
122.625	20	0.000413428
122.75	11	0.000227385
122.875	14	0.0002894
123	5	0.000103357
123.125	21	0.0004341
123.25	12	0.000248057
123.375	9	0.000186043
123.5	17	0.000351414
123.625	15	0.000310071
123.75	13	0.000268728
123.875	6	0.000124028
124	11	0.000227385
124.125	13	0.000268728
124.25	6	0.000124028
124.375	19	0.000392757
124.5	5	0.000103357
124.625	6	0.000124028
124.75	7	0.0001447
124.875	21	0.0004341
125	24	0.000496114
125.125	13	0.000268728
125.25	24	0.000496114
125.375	9	0.000186043
125.5	10	0.000206714
125.625	5	0.000103357
125.75	10	0.000206714
125.875	18	0.000372085
126	18	0.000372085
126.125	10	0.000206714
126.25	3	6.20142e-05
126.375	12	0.000248057
126.5	10	0.000206714
126.625	7	0.0001447
126.75	7	0.0001447
126.875	11	0.000227385
127	37	0.000764842
127.125	15	0.000310071
127.25	24	0.000496114
127.375	17	0.000351414
127.5	9	0.000186043
127.625	12	0.000248057
127.75	9	0.000186043
127.875	8	0.000165371
128	6	0.000124028
128.125	8	0.000165371
128.25	10	0.000206714
128.375	3	6.20142e-05
128.5	20	0.000413428
128.625	9	0.000186043
128.75	10	0.000206714
128.875	14	0.0002894
129	8	0.000165371
129.125	11	0.000227385
129.25	7	0.0001447
129.375	6	0.000124028
129.5	10	0.000206714
129.625	5	0.000103357
129.75	3	6.20142e-05
129.875	12	0.000248057
130	8	0.000165371
130.125	35	0.000723499
130.25	14	0.0002894
130.375	8	0.000165371
130.5	10	0.000206714
130.625	12	0.000248057
130.75	5	0.000103357
130.875	16	0.000330743
131	23	0.000475442
131.125	9	0.000186043
131.25	22	0.000454771
131.375	23	0.000475442
131.5	15	0.000310071
131.625	8	0.000165371
131.75	9	0.000186043
131.875	6	0.000124028
132	7	0.0001447
132.125	9	0.000186043
132.25	1	2.06714e-05
132.375	7	0.0001447
132.5	9	0.000186043
132.625	7	0.0001447
132.75	9	0.000186043
132.875	21	0.0004341
133	4	8.26856e-05
133.125	11	0.000227385
133.25	7	0.0001447
133.375	13	0.000268728
133.5	13	0.000268728
133.625	12	0.000248057
133.75	16	0.000330743
133.875	5	0.000103357
134	21	0.0004341
134.125	10	0.000206714
134.25	19	0.000392757
134.375	6	0.000124028
134.5	6	0.000124028
134.625	17	0.000351414
134.75	19	0.000392757
134.875	14	0.0002894
135	29	0.000599471
135.125	13	0.000268728
135.25	7	0.0001447
135.375	2	4.13428e-05
135.5	10	0.000206714
135.625	10	0.000206714
135.75	13	0.000268728
135.875	26	0.000537457
136	9	0.000186043
136.125	13	0.000268728
136.25	17	0.000351414
136.375	15	0.000310071
136.5	10	0.000206714
136.625	9	0.000186043
136.75	24	0.000496114
136.875	2	4.13428e-05
137	15	0.000310071
137.125	6	0.000124028
137.25	16	0.000330743
137.375	12	0.000248057
137.5	5	0.000103357
137.625	14	0.0002894
137.75	17	0.000351414
137.875	22	0.000454771
138	18	0.000372085
138.125	7	0.0001447
138.25	5	0.000103357
138.375	8	0.000165371
138.5	8	0.000165371
138.625	2	4.13428e-05
138.75	5	0.000103357
138.875	8	0.000165371
139	13	0.000268728
139.125	7	0.0001447
139.25	10	0.000206714
139.375	9	0.000186043
139.5	7	0.0001447
139.625	13	0.000268728
139.75	11	0.000227385
139.875	10	0.000206714
140	15	0.000310071
140.125	10	0.000206714
140.25	18	0.000372085
140.375	15	0.000310071
140.5	8	0.000165371
140.625	7	0.0001447
140.75	5	0.000103357
140.875	21	0.0004341
141	6	0.000124028
141.125	19	0.000392757
141.25	13	0.000268728
141.375	8	0.000165371
141.5	15	0.000310071
141.625	10	0.000206714
141.75	10	0.000206714
141.875	20	0.000413428
142	9	0.000186043
142.125	9	0.000186043
142.25	10	0.000206714
142.375	7	0.0001447
142.5	7	0.0001447
142.625	14	0.0002894
142.75	3	6.20142e-05
142.875	12	0.000248057
143	9	0.000186043
143.125	12	0.000248057
143.25	9	0.000186043
143.375	26	0.000537457
143.5	26	0.000537457
143.625	3	6.20142e-05
143.75	13	0.000268728
143.875	5	0.000103357
144	10	0.000206714
144.125	1	2.06714e-05
144.25	20	0.000413428
144.375	19	0.000392757
144.5	3	6.20142e-05
144.625	16	0.000330743
144.75	5	0.000103357
144.875	19	0.000392757
145	9	0.000186043
145.125	7	0.0001447
145.25	11	0.000227385
145.375	2	4.13428e-05
145.5	9	0.000186043
145.625	31	0.000640814
145.75	5	0.000103357
145.875	21	0.0004341
146	7	0.0001447
146.125	2	4.13428e-05
146.25	5	0.000103357
146.375	8	0.000165371
146.5	9	0.000186043
146.625	5	0.000103357
146.75	16	0.000330743
146.875	19	0.000392757
147	26	0.000537457
147.125	12	0.000248057
147.25	6	0.000124028
147.375	1	2.06714e-05
147.5	15	0.000310071
147.625	17	0.000351414
147.75	14	0.0002894
147.875	4	8.26856e-05
148	16	0.000330743
148.125	37	0.000764842
148.25	13	0.000268728
148.375	16	0.000330743
148.5	7	0.0001447
148.625	22	0.000454771
148.75	15	0.000310071
148.875	20	0.000413428
149	12	0.000248057
149.125	10	0.000206714
149.25	4	8.26856e-05
149.375	4	8.26856e-05
149.5	14	0.0002894
149.625	2	4.13428e-05
149.75	9	0.000186043
149.875	12	0.000248057
150	2	4.13428e-05
150.125	27	0.000558128
150.25	19	0.000392757
150.375	12	0.000248057
150.5	2	4.13428e-05
150.625	5	0.000103357
150.75	18	0.000372085
150.875	8	0.000165371
151	7	0.0001447
151.125	13	0.000268728
151.25	9	0.000186043
151.375	6	0.000124028
151.5	11	0.000227385
151.625	11	0.000227385
151.75	8	0.000165371
151.875	6	0.000124028
152	12	0.000248057
152.125	7	0.0001447
152.25	6	0.000124028
152.375	4	8.26856e-05
152.5	16	0.000330743
152.625	17	0.000351414
152.75	11	0.000227385
152.875	5	0.000103357
153	14	0.0002894
153.125	11	0.000227385
153.25	9	0.000186043
153.375	10	0.000206714
153.5	3	6.20142e-05
153.625	9	0.000186043
153.75	15	0.000310071
153.875	15	0.000310071
154	4	8.26856e-05
154.125	14	0.0002894
154.25	20	0.000413428
154.375	7	0.0001447
154.5	23	0.000475442
154.625	17	0.000351414
154.75	19	0.000392757
154.875	23	0.000475442
155	11	0.000227385
155.125	10	0.000206714
155.25	7	0.0001447
155.375	17	0.000351414
155.5	10	0.000206714
155.625	14	0.0002894
155.75	16	0.000330743
155.875	17	0.000351414
156	14	0.0002894
156.125	6	0.000124028
156.25	15	0.000310071
156.375	10	0.000206714
156.5	7	0.0001447
156.625	9	0.000186043
156.75	4	8.26856e-05
156.875	11	0.000227385
157	5	0.000103357
157.125	11	0.000227385
157.25	14	0.0002894
157.375	15	0.000310071
157.5	11	0.000227385
157.625	6	0.000124028
157.75	10	0.000206714
157.875	24	0.000496114
158	18	0.000372085
158.125	11	0.000227385
158.25	26	0.000537457
158.375	17	0.000351414
158.5	21	0.0004341
158.625	7	0.0001447
158.75	6	0.000124028
158.875	13	0.000268728
159	10	0.000206714
159.125	15	0.000310071
159.25	8	0.000165371
159.375	19	0.000392757
159.5	6	0.000124028
159.625	9	0.000186043
159.75	9	0.000186043
159.875	31	0.000640814
160	20	0.000413428
160.125	32	0.000661485
160.25	12	0.000248057
160.375	10	0.000206714
160.5	9	0.000186043
160.625	6	0.000124028
160.75	16	0.000330743
160.875	8	0.000165371
161	24	0.000496114
161.125	11	0.000227385
161.25	17	0.000351414
161.375	3	6.20142e-05
161.5	14	0.0002894
161.625	11	0.000227385
161.75	28	0.000578799
161.875	18	0.000372085
162	8	0.000165371
162.125	11	0.000227385
162.25	29	0.000599471
162.375	16	0.000330743
162.5	16	0.000330743
162.625	11	0.000227385
162.75	11	0.000227385
162.875	7	0.0001447
163	25	0.000516785
163.125	8	0.000165371
163.25	15	0.000310071
163.375	8	0.000165371
163.5	8	0.000165371
163.625	7	0.0001447
163.75	17	0.000351414
163.875	8	0.000165371
164	20	0.000413428
164.125	12	0.000248057
164.25	14	0.0002894
164.375	29	0.000599471
164.5	12	0.000248057
164.625	20	0.000413428
164.75	4	8.26856e-05
164.875	8	0.000165371
165	18	0.000372085
165.125	19	0.000392757
165.25	8	0.000165371
165.375	12	0.000248057
165.5	10	0.000206714
165.625	26	0.000537457
165.75	14	0.0002894
165.875	44	0.000909542
166	31	0.000640814
166.125	19	0.000392757
166.25	7	0.0001447
166.375	16	0.000330743
166.5	21	0.0004341
166.625	28	0.000578799
166.75	18	0.000372085
166.875	8	0.000165371
167	13	0.000268728
167.125	12	0.000248057
167.25	11	0.000227385
167.375	11	0.000227385
167.5	6	0.000124028
167.625	7	0.0001447
167.75	7	0.0001447
167.875	24	0.000496114
168	19	0.000392757
168.125	17	0.000351414
168.25	10	0.000206714
168.375	4	8.26856e-05
168.5	15	0.000310071
168.625	39	0.000806185
168.75	5	0.000103357
168.875	9	0.000186043
169	19	0.000392757
169.125	7	0.0001447
169.25	14	0.0002894
169.375	10	0.000206714
169.5	6	0.000124028
169.625	11	0.000227385
169.75	16	0.000330743
169.875	13	0.000268728
170	12	0.000248057
170.125	14	0.0002894
170.25	8	0.000165371
170.375	21	0.0004341
170.5	15	0.000310071
170.625	20	0.000413428
170.75	4	8.26856e-05
170.875	8	0.000165371
171	16	0.000330743
171.125	5	0.000103357
171.25	7	0.0001447
171.375	13	0.000268728
171.5	8	0.000165371
171.625	22	0.000454771
171.75	8	0.000165371
171.875	7	0.0001447
172	5	0.000103357
172.125	8	0.000165371
172.25	5	0.000103357
172.375	3	6.20142e-05
172.5	9	0.000186043
172.625	2	4.13428e-05
172.75	6	0.000124028
172.875	24	0.000496114
173	16	0.000330743
173.125	17	0.000351414
173.25	5	0.000103357
173.375	19	0.000392757
173.5	7	0.0001447
173.625	16	0.000330743
173.75	18	0.000372085
173.875	8	0.000165371
174	11	0.000227385
174.125	9	0.000186043
174.25	17	0.000351414
174.375	10	0.000206714
174.5	7	0.0001447
174.625	7	0.0001447
174.75	3	6.20142e-05
174.875	23	0.000475442
175	6	0.000124028
175.125	9	0.000186043
175.25	9	0.000186043
175.375	9	0.000186043
175.5	20	0.000413428
175.625	8	0.000165371
175.75	8	0.000165371
175.875	10	0.000206714
176	12	0.000248057
176.125	13	0.000268728
176.25	3	6.20142e-05
176.375	17	0.000351414
176.5	23	0.000475442
176.625	7	0.0001447
176.75	7	0.0001447
176.875	5	0.000103357
177	14	0.0002894
177.125	9	0.000186043
177.25	4	8.26856e-05
177.375	5	0.000103357
177.5	28	0.000578799
177.625	11	0.000227385
177.75	18	0.000372085
177.875	21	0.0004341
178	9	0.000186043
178.125	8	0.000165371
178.25	9	0.000186043
178.375	12	0.000248057
178.5	14	0.0002894
178.625	11	0.000227385
178.75	7	0.0001447
178.875	5	0.000103357
179	2	4.13428e-05
179.125	25	0.000516785
179.25	14	0.0002894
179.375	7	0.0001447
179.5	7	0.0001447
179.625	6	0.000124028
179.75	27	0.000558128
179.875	24	0.000496114
180	21	0.0004341
180.125	7	0.0001447
180.25	8	0.000165371
180.375	18	0.000372085
180.5	10	0.000206714
180.625	7	0.0001447
180.75	11	0.000227385
180.875	11	0.000227385
181	9	0.000186043
181.125	8	0.000165371
181.25	12	0.000248057
181.375	17	0.000351414
181.5	8	0.000165371
181.625	16	0.000330743
181.75	14	0.0002894
181.875	12	0.000248057
182	14	0.0002894
182.125	4	8.26856e-05
182.25	13	0.000268728
182.375	11	0.000227385
182.5	22	0.000454771
182.625	12	0.000248057
182.75	8	0.000165371
182.875	3	6.20142e-05
183	5	0.000103357
183.125	11	0.000227385
183.25	22	0.000454771
183.375	12	0.000248057
183.5	2	4.13428e-05
183.625	17	0.000351414
183.75	9	0.000186043
183.875	16	0.000330743
184	8	0.000165371
184.125	8	0.000165371
184.25	9	0.000186043
184.375	9	0.000186043
184.5	10	0.000206714
184.625	11	0.000227385
184.75	10	0.000206714
184.875	13	0.000268728
185	9	0.000186043
185.125	25	0.000516785
185.25	5	0.000103357
185.375	17	0.000351414
185.5	14	0.0002894
185.625	18	0.000372085
185.75	23	0.000475442
185.875	6	0.000124028
186	5	0.000103357
186.125	20	0.000413428
186.25	19	0.000392757
186.375	15	0.000310071
186.5	16	0.000330743
186.625	8	0.000165371
186.75	31	0.000640814
186.875	18	0.000372085
187	22	0.000454771
187.125	5	0.000103357
187.25	35	0.000723499
187.375	3	6.20142e-05
187.5	15	0.000310071
187.625	7	0.0001447
187.75	18	0.000372085
187.875	24	0.000496114
188	17	0.000351414
188.125	19	0.000392757
188.25	11	0.000227385
188.375	5	0.000103357
188.5	15	0.000310071
188.625	7	0.0001447
188.75	11	0.000227385
188.875	21	0.0004341
189	3	6.20142e-05
189.125	21	0.0004341
189.25	10	0.000206714
189.375	8	0.000165371
189.5	17	0.000351414
189.625	10	0.000206714
189.75	30	0.000620142
189.875	24	0.000496114
190	7	0.0001447
190.125	3	6.20142e-05
190.25	16	0.000330743
190.375	24	0.000496114
190.5	13	0.000268728
190.625	28	0.000578799
190.75	10	0.000206714
190.875	12	0.000248057
191	21	0.0004341
191.125	21	0.0004341
191.25	10	0.000206714
191.375	15	0.000310071
191.5	13	0.000268728
191.625	18	0.000372085
191.75	17	0.000351414
191.875	7	0.0001447
192	7	0.0001447
192.125	16	0.000330743
192.25	13	0.000268728
192.375	21	0.0004341
192.5	13	0.000268728
192.625	2	4.13428e-05
192.75	28	0.000578799
192.875	9	0.000186043
193	12	0.000248057
193.125	15	0.000310071
193.25	23	0.000475442
193.375	6	0.000124028
193.5	13	0.000268728
193.625	8	0.000165371
193.75	11	0.000227385
193.875	11	0.000227385
194	10	0.000206714
194.125	10	0.000206714
194.25	6	0.000124028
194.375	5	0.000103357
194.5	10	0.000206714
194.625	14	0.0002894
194.75	6	0.000124028
194.875	19	0.000392757
195	8	0.000165371
195.125	12	0.000248057
195.25	6	0.000124028
195.375	8	0.000165371
195.5	10	0.000206714
195.625	7	0.0001447
195.75	13	0.000268728
195.875	21	0.0004341
196	16	0.000330743
196.125	19	0.000392757
196.25	8	0.000165371
196.375	1	2.06714e-05
196.5	8	0.000165371
196.625	15	0.000310071
196.75	11	0.000227385
196.875	5	0.000103357
197	6	0.000124028
197.125	8	0.000165371
197.25	17	0.000351414
197.375	3	6.20142e-05
197.5	2	4.13428e-05
197.625	18	0.000372085
197.75	13	0.000268728
197.875	20	0.000413428
198	16	0.000330743
198.125	10	0.000206714
198.25	4	8.26856e-05
198.375	7	0.0001447
198.5	9	0.000186043
198.625	14	0.0002894
198.75	25	0.000516785
198.875	3	6.20142e-05
199	10	0.000206714
199.125	15	0.000310071
199.25	17	0.000351414
199.375	12	0.000248057
199.5	9	0.000186043
199.625	18	0.000372085
199.75	66	0.00136
199.875	20	0.000413428
200	15	0.000310071
200.125	22	0.000454771
200.25	9	0.000186043
200.375	5	0.000103357
200.5	9	0.000186043
200.625	6	0.000124028
200.75	28	0.000578799
200.875	22	0.000454771
201	14	0.0002894
201.125	4	8.26856e-05
201.25	10	0.000206714
201.375	14	0.0002894
201.5	23	0.000475442
201.625	11	0.000227385
201.75	14	0.0002894
201.875	7	0.0001447
202	16	0.000330743
202.125	12	0.000248057
202.25	20	0.000413428
202.375	9	0.000186043
202.5	6	0.000124028
202.625	14	0.0002894
202.75	15	0.000310071
202.875	10	0.000206714
203	10	0.000206714
203.125	25	0.000516785
203.25	32	0.000661485
203.375	13	0.000268728
203.5	12	0.000248057
203.625	4	8.26856e-05
203.75	12	0.000248057
203.875	4	8.26856e-05
204	0	0
204.125	4	8.26856e-05
204.25	30	0.000620142
204.375	20	0.000413428
204.5	8	0.000165371
204.625	10	0.000206714
204.75	9	0.000186043
204.875	2	4.13428e-05
205	8	0.000165371
205.125	16	0.000330743
205.25	9	0.000186043
205.375	17	0.000351414
205.5	18	0.000372085
205.625	11	0.000227385
205.75	29	0.000599471
205.875	15	0.000310071
206	11	0.000227385
206.125	18	0.000372085
206.25	21	0.0004341
206.375	12	0.000248057
206.5	26	0.000537457
206.625	31	0.000640814
206.75	13	0.000268728
206.875	15	0.000310071
207	6	0.000124028
207.125	11	0.000227385
207.25	19	0.000392757
207.375	6	0.000124028
207.5	22	0.000454771
207.625	6	0.000124028
207.75	17	0.000351414
207.875	8	0.000165371
208	12	0.000248057
208.125	9	0.000186043
208.25	21	0.0004341
208.375	19	0.000392757
208.5	26	0.000537457
208.625	16	0.000330743
208.75	17	0.000351414
208.875	5	0.000103357
209	9	0.000186043
209.125	25	0.000516785
209.25	20	0.000413428
209.375	5	0.000103357
209.5	6	0.000124028
209.625	20	0.000413428
209.75	9	0.000186043
209.875	10	0.000206714
210	9	0.000186043
210.125	14	0.0002894
210.25	4	8.26856e-05
210.375	10	0.000206714
210.5	15	0.000310071
210.625	4	8.26856e-05
210.75	0	0
210.875	5	0.000103357
211	19	0.000392757
211.125	15	0.000310071
211.25	10	0.000206714
211.375	23	0.000475442
211.5	16	0.000330743
211.625	9	0.000186043
211.75	21	0.0004341
211.875	18	0.000372085
212	11	0.000227385
212.125	14	0.0002894
212.25	9	0.000186043
212.375	13	0.000268728
212.5	17	0.000351414
212.625	19	0.000392757
212.75	31	0.000640814
212.875	16	0.000330743
213	22	0.000454771
213.125	17	0.000351414
213.25	16	0.000330743
213.375	7	0.0001447
213.5	15	0.000310071
213.625	7	0.0001447
213.75	20	0.000413428
213.875	23	0.000475442
214	19	0.000392757
214.125	16	0.000330743
214.25	30	0.000620142
214.375	18	0.000372085
214.5	7	0.0001447
214.625	9	0.000186043
214.75	8	0.000165371
214.875	15	0.000310071
215	16	0.000330743
215.125	10	0.000206714
215.25	16	0.000330743
215.375	11	0.000227385
215.5	7	0.0001447
215.625	14	0.0002894
215.75	26	0.000537457
215.875	16	0.000330743
216	12	0.000248057
216.125	14	0.0002894
216.25	11	0.000227385
216.375	6	0.000124028
216.5	6	0.000124028
216.625	6	0.000124028
216.75	10	0.000206714
216.875	15	0.000310071
217	16	0.000330743
217.125	4	8.26856e-05
217.25	3	6.20142e-05
217.375	17	0.000351414
217.5	16	0.000330743
217.625	15	0.000310071
217.75	36	0.000744171
217.875	22	0.000454771
218	6	0.000124028
218.125	10	0.000206714
218.25	10	0.000206714
218.375	29	0.000599471
218.5	5	0.000103357
218.625	14	0.0002894
218.75	13	0.000268728
218.875	9	0.000186043
219	6	0.000124028
219.125	18	0.000372085
219.25	3	6.20142e-05
219.375	9	0.000186043
219.5	10	0.000206714
219.625	8	0.000165371
219.75	6	0.000124028
219.875	12	0.000248057
220	19	0.000392757
220.125	19	0.000392757
220.25	8	0.000165371
220.375	9	0.000186043
220.5	9	0.000186043
220.625	12	0.000248057
220.75	22	0.000454771
220.875	10	0.000206714
221	22	0.000454771
221.125	26	0.000537457
221.25	16	0.000330743
221.375	9	0.000186043
221.5	4	8.26856e-05
221.625	19	0.000392757
221.75	18	0.000372085
221.875	12	0.000248057
222	2	4.13428e-05
222.125	11	0.000227385
222.25	9	0.000186043
222.375	10	0.000206714
222.5	11	0.000227385
222.625	20	0.000413428
222.75	15	0.000310071
222.875	8	0.000165371
223	27	0.000558128
223.125	15	0.000310071
223.25	7	0.0001447
223.375	5	0.000103357
223.5	1	2.06714e-05
223.625	15	0.000310071
223.75	23	0.000475442
223.875	18	0.000372085
224	15	0.000310071
224.125	19	0.000392757
224.25	2	4.13428e-05
224.375	9	0.000186043
224.5	19	0.000392757
224.625	8	0.000165371
224.75	10	0.000206714
224.875	9	0.000186043
225	11	0.000227385
225.125	26	0.000537457
225.25	6	0.000124028
225.375	12	0.000248057
225.5	19	0.000392757
225.625	16	0.000330743
225.75	13	0.000268728
225.875	9	0.000186043
226	16	0.000330743
226.125	13	0.000268728
226.25	9	0.000186043
226.375	15	0.000310071
226.5	6	0.000124028
226.625	0	0
226.75	8	0.000165371
226.875	5	0.000103357
227	10	0.000206714
227.125	15	0.000310071
227.25	17	0.000351414
227.375	6	0.000124028
227.5	9	0.000186043
227.625	20	0.000413428
227.75	20	0.000413428
227.875	3	6.20142e-05
228	11	0.000227385
228.125	3	6.20142e-05
228.25	19	0.000392757
228.375	10	0.000206714
228.5	2	4.13428e-05
228.625	5	0.000103357
228.75	17	0.000351414
228.875	21	0.0004341
229	10	0.000206714
229.125	10	0.000206714
229.25	16	0.000330743
229.375	12	0.000248057
229.5	5	0.000103357
229.625	2	4.13428e-05
229.75	7	0.0001447
229.875	26	0.000537457
230	9	0.000186043
230.125	9	0.000186043
230.25	22	0.000454771
230.375	28	0.000578799
230.5	9	0.000186043
230.625	6	0.000124028
230.75	18	0.000372085
230.875	12	0.000248057
231	23	0.000475442
231.125	4	8.26856e-05
231.25	7	0.0001447
231.375	8	0.000165371
231.5	15	0.000310071
231.625	9	0.000186043
231.75	7	0.0001447
231.875	14	0.0002894
232	8	0.000165371
232.125	11	0.000227385
232.25	11	0.000227385
232.375	6	0.000124028
232.5	10	0.000206714
232.625	4	8.26856e-05
232.75	19	0.000392757
232.875	10	0.000206714
233	7	0.0001447
233.125	13	0.000268728
233.25	4	8.26856e-05
233.375	3	6.20142e-05
233.5	15	0.000310071
233.625	6	0.000124028
233.75	24	0.000496114
233.875	21	0.0004341
234	5	0.000103357
234.125	22	0.000454771
234.25	17	0.000351414
234.375	21	0.0004341
234.5	2	4.13428e-05
234.625	8	0.000165371
234.75	15	0.000310071
234.875	19	0.000392757
235	23	0.000475442
235.125	10	0.000206714
235.25	14	0.0002894
235.375	4	8.26856e-05
235.5	4	8.26856e-05
235.625	9	0.000186043
235.75	8	0.000165371
235.875	11	0.000227385
236	12	0.000248057
236.125	23	0.000475442
236.25	11	0.000227385
236.375	17	0.000351414
236.5	11	0.000227385
236.625	8	0.000165371
236.75	21	0.0004341
236.875	10	0.000206714
237	19	0.000392757
237.125	27	0.000558128
237.25	11	0.000227385
237.375	28	0.000578799
237.5	7	0.0001447
237.625	14	0.0002894
237.75	13	0.000268728
237.875	14	0.0002894
238	6	0.000124028
238.125	8	0.000165371
238.25	17	0.000351414
238.375	4	8.26856e-05
238.5	10	0.000206714
238.625	9	0.000186043
238.75	14	0.0002894
238.875	15	0.000310071
239	24	0.000496114
239.125	15	0.000310071
239.25	19	0.000392757
239.375	13	0.000268728
239.5	5	0.000103357
239.625	18	0.000372085
239.75	14	0.0002894
239.875	19	0.000392757
240	9	0.000186043
240.125	21	0.0004341
240.25	14	0.0002894
240.375	8	0.000165371
240.5	5	0.000103357
240.625	7	0.0001447
240.75	22	0.000454771
240.875	30	0.000620142
241	20	0.000413428
241.125	9	0.000186043
241.25	10	0.000206714
241.375	8	0.000165371
241.5	9	0.000186043
241.625	8	0.000165371
241.75	4	8.26856e-05
241.875	12	0.000248057
242	11	0.000227385
242.125	8	0.000165371
242.25	11	0.000227385
242.375	15	0.000310071
242.5	13	0.000268728
242.625	16	0.000330743
242.75	14	0.0002894
242.875	8	0.000165371
243	6	0.000124028
243.125	13	0.000268728
243.25	13	0.000268728
243.375	8	0.000165371
243.5	24	0.000496114
243.625	3	6.20142e-05
243.75	11	0.000227385
243.875	17	0.000351414
244	11	0.000227385
244.125	7	0.0001447
244.25	13	0.000268728
244.375	2	4.13428e-05
244.5	23	0.000475442
244.625	18	0.000372085
244.75	3	6.20142e-05
244.875	10	0.000206714
245	13	0.000268728
245.125	9	0.000186043
245.25	6	0.000124028
245.375	14	0.0002894
245.5	8	0.000165371
245.625	9	0.000186043
245.75	4	8.26856e-05
245.875	18	0.000372085
246	14	0.0002894
246.125	12	0.000248057
246.25	11	0.000227385
246.375	15	0.000310071
246.5	18	0.000372085
246.625	2	4.13428e-05
246.75	15	0.000310071
246.875	28	0.000578799
247	12	0.000248057
247.125	13	0.000268728
247.25	6	0.000124028
247.375	25	0.000516785
247.5	11	0.000227385
247.625	19	0.000392757
247.75	21	0.0004341
247.875	29	0.000599471
248	14	0.0002894
248.125	23	0.000475442
248.25	4	8.26856e-05
248.375	4	8.26856e-05
248.5	5	0.000103357
248.625	9	0.000186043
248.75	16	0.000330743
248.875	8	0.000165371
249	13	0.000268728
249.125	21	0.0004341
249.25	17	0.000351414
249.375	8	0.000165371
249.5	9	0.000186043
249.625	10	0.000206714
249.75	13	0.000268728
249.875	23	0.000475442
250	8	0.000165371
250.125	22	0.000454771
250.25	11	0.000227385
250.375	15	0.000310071
250.5	10	0.000206714
250.625	9	0.000186043
250.75	22	0.000454771
250.875	30	0.000620142
251	13	0.000268728
251.125	27	0.000558128
251.25	7	0.0001447
251.375	16	0.000330743
251.5	5	0.000103357
251.625	10	0.000206714
251.75	18	0.000372085
251.875	11	0.000227385
252	12	0.000248057
252.125	13	0.000268728
252.25	6	0.000124028
252.375	25	0.000516785
252.5	13	0.000268728
252.625	9	0.000186043
252.75	25	0.000516785
252.875	8	0.000165371
253	13	0.000268728
253.125	12	0.000248057
253.25	16	0.000330743
253.375	13	0.000268728
253.5	12	0.000248057
253.625	5	0.000103357
253.75	16	0.000330743
253.875	27	0.000558128
254	12	0.000248057
254.125	6	0.000124028
254.25	10	0.000206714
254.375	13	0.000268728
254.5	13	0.000268728
254.625	12	0.000248057
254.75	12	0.000248057
254.875	18	0.000372085
255	10	0.000206714
255.125	21	0.0004341
255.25	11	0.000227385
255.375	8	0.000165371
255.5	7	0.0001447
255.625	18	0.000372085
255.75	28	0.000578799
255.875	21	0.0004341
256	5	0.000103357
256.125	7	0.0001447
256.25	9	0.000186043
256.375	11	0.000227385
256.5	2	4.13428e-05
256.625	8	0.000165371
256.75	10	0.000206714
256.875	5	0.000103357
257	14	0.0002894
257.125	13	0.000268728
257.25	22	0.000454771
257.375	10	0.000206714
257.5	14	0.0002894
257.625	13	0.000268728
257.75	17	0.000351414
257.875	20	0.000413428
258	12	0.000248057
258.125	7	0.0001447
258.25	5	0.000103357
258.375	13	0.000268728
258.5	17	0.000351414
258.625	12	0.000248057
258.75	20	0.000413428
258.875	11	0.000227385
259	18	0.000372085
259.125	12	0.000248057
259.25	8	0.000165371
259.375	17	0.000351414
259.5	14	0.0002894
259.625	18	0.000372085
259.75	17	0.000351414
259.875	10	0.000206714
260	8	0.000165371
260.125	10	0.000206714
260.25	5	0.000103357
260.375	21	0.0004341
260.5	14	0.0002894
260.625	13	0.000268728
260.75	15	0.000310071
260.875	9	0.000186043
261	19	0.000392757
261.125	15	0.000310071
261.25	20	0.000413428
261.375	15	0.000310071
261.5	1	2.06714e-05
261.625	14	0.0002894
261.75	9	0.000186043
261.875	12	0.000248057
262	10	0.000206714
262.125	17	0.000351414
262.25	19	0.000392757
262.375	12	0.000248057
262.5	2	4.13428e-05
262.625	7	0.0001447
262.75	23	0.000475442
262.875	32	0.000661485
263	3	6.20142e-05
263.125	12	0.000248057
263.25	23	0.000475442
263.375	5	0.000103357
263.5	13	0.000268728
263.625	20	0.000413428
263.75	33	0.000682156
263.875	12	0.000248057
264	16	0.000330743
264.125	21	0.0004341
264.25	17	0.000351414
264.375	25	0.000516785
264.5	28	0.000578799
264.625	21	0.0004341
264.75	14	0.0002894
264.875	16	0.000330743
265	22	0.000454771
265.125	8	0.000165371
265.25	15	0.000310071
265.375	10	0.000206714
265.5	5	0.000103357
265.625	13	0.000268728
265.75	27	0.000558128
265.875	18	0.000372085
266	12	0.000248057
266.125	14	0.0002894
266.25	4	8.26856e-05
266.375	20	0.000413428
266.5	5	0.000103357
266.625	18	0.000372085
266.75	10	0.000206714
266.875	11	0.000227385
267	19	0.000392757
267.125	14	0.0002894
267.25	15	0.000310071
267.375	19	0.000392757
267.5	17	0.000351414
267.625	12	0.000248057
267.75	46	0.000950885
267.875	44	0.000909542
268	13	0.000268728
268.125	15	0.000310071
268.25	18	0.000372085
268.375	19	0.000392757
268.5	42	0.000868199
268.625	9	0.000186043
268.75	18	0.000372085
268.875	13	0.000268728
269	9	0.000186043
269.125	28	0.000578799
269.25	9	0.000186043
269.375	4	8.26856e-05
269.5	14	0.0002894
269.625	15	0.000310071
269.75	15	0.000310071
269.875	19	0.000392757
270	9	0.000186043
270.125	15	0.000310071
270.25	16	0.000330743
270.375	11	0.000227385
270.5	8	0.000165371
270.625	14	0.0002894
270.75	6	0.000124028
270.875	6	0.000124028
271	6	0.000124028
271.125	12	0.000248057
271.25	11	0.000227385
271.375	11	0.000227385
271.5	14	0.0002894
271.625	19	0.000392757
271.75	30	0.000620142
271.875	36	0.000744171
272	7	0.0001447
272.125	10	0.000206714
272.25	18	0.000372085
272.375	13	0.000268728
272.5	5	0.000103357
272.625	7	0.0001447
272.75	9	0.000186043
272.875	19	0.000392757
273	21	0.0004341
273.125	20	0.000413428
273.25	3	6.20142e-05
273.375	21	0.0004341
273.5	17	0.000351414
273.625	8	0.000165371
273.75	11	0.000227385
273.875	18	0.000372085
274	9	0.000186043
274.125	3	6.20142e-05
274.25	4	8.26856e-05
274.375	19	0.000392757
274.5	1	2.06714e-05
274.625	17	0.000351414
274.75	18	0.000372085
274.875	18	0.000372085
275	25	0.000516785
275.125	12	0.000248057
275.25	4	8.26856e-05
275.375	6	0.000124028
275.5	32	0.000661485
275.625	11	0.000227385
275.75	8	0.000165371
275.875	6	0.000124028
276	5	0.000103357
276.125	8	0.000165371
276.25	9	0.000186043
276.375	17	0.000351414
276.5	3	6.20142e-05
276.625	17	0.000351414
276.75	11	0.000227385
276.875	10	0.000206714
277	2	4.13428e-05
277.125	5	0.000103357
277.25	15	0.000310071
277.375	8	0.000165371
277.5	12	0.000248057
277.625	5	0.000103357
277.75	14	0.0002894
277.875	12	0.000248057
278	16	0.000330743
278.125	6	0.000124028
278.25	8	0.000165371
278.375	5	0.000103357
278.5	45	0.000930213
278.625	23	0.000475442
278.75	22	0.000454771
278.875	14	0.0002894
279	18	0.000372085
279.125	10	0.000206714
279.25	15	0.000310071
279.375	8	0.000165371
279.5	16	0.000330743
279.625	6	0.000124028
279.75	7	0.0001447
279.875	6	0.000124028
280	15	0.000310071
280.125	10	0.000206714
280.25	12	0.000248057
280.375	13	0.000268728
280.5	16	0.000330743
280.625	25	0.000516785
280.75	11	0.000227385
280.875	17	0.000351414
281	14	0.0002894
281.125	20	0.000413428
281.25	43	0.000888871
281.375	8	0.000165371
281.5	58	0.0012
281.625	5	0.000103357
281.75	19	0.000392757
281.875	54	0.00112
282	107	0.00221
282.125	72	0.00149
282.25	36	0.000744171
282.375	23	0.000475442
282.5	17	0.000351414
282.625	15	0.000310071
282.75	16	0.000330743
282.875	33	0.000682156
283	17	0.000351414
283.125	15	0.000310071
283.25	30	0.000620142
283.375	30	0.000620142
283.5	48	0.000992228
283.625	11	0.000227385
283.75	7	0.0001447
283.875	7	0.0001447
284	14	0.0002894
284.125	31	0.000640814
284.25	8	0.000165371
284.375	9	0.000186043
284.5	2	4.13428e-05
284.625	11	0.000227385
284.75	10	0.000206714
284.875	8	0.000165371
285	11	0.000227385
285.125	11	0.000227385
285.25	7	0.0001447
285.375	12	0.000248057
285.5	10	0.000206714
285.625	4	8.26856e-05
285.75	5	0.000103357
285.875	17	0.000351414
286	15	0.000310071
286.125	22	0.000454771
286.25	8	0.000165371
286.375	9	0.000186043
286.5	10	0.000206714
286.625	8	0.000165371
286.75	14	0.0002894
286.875	7	0.0001447
287	15	0.000310071
287.125	21	0.0004341
287.25	4	8.26856e-05
287.375	31	0.000640814
287.5	11	0.000227385
287.625	8	0.000165371
287.75	9	0.000186043
287.875	12	0.000248057
288	10	0.000206714
288.125	12	0.000248057
288.25	6	0.000124028
288.375	12	0.000248057
288.5	7	0.0001447
288.625	15	0.000310071
288.75	5	0.000103357
288.875	8	0.000165371
289	5	0.000103357
289.125	17	0.000351414
289.25	4	8.26856e-05
289.375	29	0.000599471
289.5	10	0.000206714
289.625	8	0.000165371
289.75	7	0.0001447
289.875	10	0.000206714
290	6	0.000124028
290.125	12	0.000248057
290.25	9	0.000186043
290.375	21	0.0004341
290.5	19	0.000392757
290.625	18	0.000372085
290.75	9	0.000186043
290.875	21	0.0004341
291	19	0.000392757
291.125	17	0.000351414
291.25	15	0.000310071
291.375	20	0.000413428
291.5	38	0.000785513
291.625	15	0.000310071
291.75	29	0.000599471
291.875	81	0.00167
292	167	0.00345
292.125	76	0.00157
292.25	28	0.000578799
292.375	35	0.000723499
292.5	25	0.000516785
292.625	15	0.000310071
292.75	17	0.000351414
292.875	19	0.000392757
293	17	0.000351414
293.125	30	0.000620142
293.25	16	0.000330743
293.375	4	8.26856e-05
293.5	28	0.000578799
293.625	4	8.26856e-05
293.75	5	0.000103357
293.875	15	0.000310071
294	14	0.0002894
294.125	15	0.000310071
294.25	4	8.26856e-05
294.375	11	0.000227385
294.5	6	0.000124028
294.625	10	0.000206714
294.75	9	0.000186043
294.875	5	0.000103357
295	7	0.0001447
295.125	10	0.000206714
295.25	17	0.000351414
295.375	12	0.000248057
295.5	5	0.000103357
295.625	48	0.000992228
295.75	17	0.000351414
295.875	14	0.0002894
296	16	0.000330743
296.125	39	0.000806185
296.25	18	0.000372085
296.375	26	0.000537457
296.5	13	0.000268728
296.625	13	0.000268728
296.75	17	0.000351414
296.875	10	0.000206714
297	27	0.000558128
297.125	19	0.000392757
297.25	31	0.000640814
297.375	45	0.000930213
297.5	21	0.0004341
297.625	26	0.000537457
297.75	35	0.000723499
297.875	122	0.00252
298	122	0.00252
298.125	35	0.000723499
298.25	21	0.0004341
298.375	69	0.00143
298.5	53	0.0011
298.625	26	0.000537457
298.75	20	0.000413428
298.875	18	0.000372085
299	14	0.0002894
299.125	17	0.000351414
299.25	21	0.0004341
299.375	23	0.000475442
299.5	13	0.000268728
299.625	18	0.000372085
299.75	23	0.000475442
[truncated: 4,002 more rows]

## Sheet: Phe-galactose
m/z	intensity	normalized intensity
50	17	0.000440335
50.125	19	0.000492139
50.25	14	0.000362629
50.375	9	0.000233118
50.5	25	0.000647551
50.625	9	0.000233118
50.75	5	0.00012951
50.875	26	0.000673453
51	14	0.000362629
51.125	10	0.00025902
51.25	9	0.000233118
51.375	9	0.000233118
51.5	14	0.000362629
51.625	6	0.000155412
51.75	10	0.00025902
51.875	11	0.000284922
52	8	0.000207216
52.125	16	0.000414433
52.25	19	0.000492139
52.375	27	0.000699355
52.5	8	0.000207216
52.625	19	0.000492139
52.75	15	0.000388531
52.875	10	0.00025902
53	4	0.000103608
53.125	9	0.000233118
53.25	6	0.000155412
53.375	10	0.00025902
53.5	6	0.000155412
53.625	6	0.000155412
53.75	12	0.000310824
53.875	21	0.000543943
54	17	0.000440335
54.125	4	0.000103608
54.25	5	0.00012951
54.375	8	0.000207216
54.5	12	0.000310824
54.625	20	0.000518041
54.75	11	0.000284922
54.875	12	0.000310824
55	32	0.000828865
55.125	17	0.000440335
55.25	15	0.000388531
55.375	30	0.000777061
55.5	9	0.000233118
55.625	10	0.00025902
55.75	3	7.77061e-05
55.875	6	0.000155412
56	4	0.000103608
56.125	18	0.000466237
56.25	9	0.000233118
56.375	12	0.000310824
56.5	3	7.77061e-05
56.625	10	0.00025902
56.75	5	0.00012951
56.875	12	0.000310824
57	8	0.000207216
57.125	2	5.18041e-05
57.25	12	0.000310824
57.375	7	0.000181314
57.5	9	0.000233118
57.625	17	0.000440335
57.75	3	7.77061e-05
57.875	17	0.000440335
58	21	0.000543943
58.125	36	0.000932473
58.25	15	0.000388531
58.375	11	0.000284922
58.5	8	0.000207216
58.625	18	0.000466237
58.75	3	7.77061e-05
58.875	11	0.000284922
59	17	0.000440335
59.125	7	0.000181314
59.25	10	0.00025902
59.375	2	5.18041e-05
59.5	4	0.000103608
59.625	20	0.000518041
59.75	14	0.000362629
59.875	16	0.000414433
60	14	0.000362629
60.125	8	0.000207216
60.25	17	0.000440335
60.375	5	0.00012951
60.5	11	0.000284922
60.625	6	0.000155412
60.75	5	0.00012951
60.875	13	0.000336727
61	8	0.000207216
61.125	12	0.000310824
61.25	12	0.000310824
61.375	14	0.000362629
61.5	4	0.000103608
61.625	18	0.000466237
61.75	13	0.000336727
61.875	17	0.000440335
62	19	0.000492139
62.125	12	0.000310824
62.25	19	0.000492139
62.375	14	0.000362629
62.5	14	0.000362629
62.625	10	0.00025902
62.75	7	0.000181314
62.875	8	0.000207216
63	16	0.000414433
63.125	2	5.18041e-05
63.25	15	0.000388531
63.375	28	0.000725257
63.5	25	0.000647551
63.625	13	0.000336727
63.75	15	0.000388531
63.875	9	0.000233118
64	12	0.000310824
64.125	16	0.000414433
64.25	8	0.000207216
64.375	19	0.000492139
64.5	6	0.000155412
64.625	9	0.000233118
64.75	15	0.000388531
64.875	7	0.000181314
65	11	0.000284922
65.125	14	0.000362629
65.25	16	0.000414433
65.375	12	0.000310824
65.5	16	0.000414433
65.625	13	0.000336727
65.75	6	0.000155412
65.875	6	0.000155412
66	9	0.000233118
66.125	23	0.000595747
66.25	7	0.000181314
66.375	13	0.000336727
66.5	22	0.000569845
66.625	3	7.77061e-05
66.75	17	0.000440335
66.875	8	0.000207216
67	15	0.000388531
67.125	17	0.000440335
67.25	7	0.000181314
67.375	10	0.00025902
67.5	10	0.00025902
67.625	16	0.000414433
67.75	11	0.000284922
67.875	10	0.00025902
68	13	0.000336727
68.125	24	0.000621649
68.25	6	0.000155412
68.375	9	0.000233118
68.5	5	0.00012951
68.625	15	0.000388531
68.75	9	0.000233118
68.875	13	0.000336727
69	6	0.000155412
69.125	9	0.000233118
69.25	33	0.000854767
69.375	9	0.000233118
69.5	25	0.000647551
69.625	2	5.18041e-05
69.75	7	0.000181314
69.875	17	0.000440335
70	5	0.00012951
70.125	16	0.000414433
70.25	8	0.000207216
70.375	13	0.000336727
70.5	13	0.000336727
70.625	6	0.000155412
70.75	7	0.000181314
70.875	7	0.000181314
71	6	0.000155412
71.125	8	0.000207216
71.25	5	0.00012951
71.375	10	0.00025902
71.5	21	0.000543943
71.625	9	0.000233118
71.75	8	0.000207216
71.875	4	0.000103608
72	16	0.000414433
72.125	17	0.000440335
72.25	9	0.000233118
72.375	6	0.000155412
72.5	3	7.77061e-05
72.625	13	0.000336727
72.75	19	0.000492139
72.875	7	0.000181314
73	8	0.000207216
73.125	4	0.000103608
73.25	15	0.000388531
73.375	2	5.18041e-05
73.5	8	0.000207216
73.625	14	0.000362629
73.75	11	0.000284922
73.875	12	0.000310824
74	23	0.000595747
74.125	10	0.00025902
74.25	5	0.00012951
74.375	23	0.000595747
74.5	18	0.000466237
74.625	8	0.000207216
74.75	4	0.000103608
74.875	11	0.000284922
75	9	0.000233118
75.125	14	0.000362629
75.25	6	0.000155412
75.375	8	0.000207216
75.5	5	0.00012951
75.625	6	0.000155412
75.75	19	0.000492139
75.875	4	0.000103608
76	6	0.000155412
76.125	15	0.000388531
76.25	3	7.77061e-05
76.375	8	0.000207216
76.5	16	0.000414433
76.625	0	0
76.75	8	0.000207216
76.875	18	0.000466237
77	21	0.000543943
77.125	4	0.000103608
77.25	6	0.000155412
77.375	12	0.000310824
77.5	27	0.000699355
77.625	26	0.000673453
77.75	13	0.000336727
77.875	20	0.000518041
78	5	0.00012951
78.125	14	0.000362629
78.25	13	0.000336727
78.375	11	0.000284922
78.5	18	0.000466237
78.625	8	0.000207216
78.75	13	0.000336727
78.875	12	0.000310824
79	10	0.00025902
79.125	8	0.000207216
79.25	11	0.000284922
79.375	11	0.000284922
79.5	5	0.00012951
79.625	6	0.000155412
79.75	16	0.000414433
79.875	24	0.000621649
80	10	0.00025902
80.125	0	0
80.25	13	0.000336727
80.375	20	0.000518041
80.5	11	0.000284922
80.625	11	0.000284922
80.75	11	0.000284922
80.875	13	0.000336727
81	6	0.000155412
81.125	8	0.000207216
81.25	12	0.000310824
81.375	24	0.000621649
81.5	14	0.000362629
81.625	10	0.00025902
81.75	30	0.000777061
81.875	12	0.000310824
82	5	0.00012951
82.125	8	0.000207216
82.25	14	0.000362629
82.375	22	0.000569845
82.5	9	0.000233118
82.625	16	0.000414433
82.75	9	0.000233118
82.875	8	0.000207216
83	13	0.000336727
83.125	25	0.000647551
83.25	15	0.000388531
83.375	11	0.000284922
83.5	6	0.000155412
83.625	4	0.000103608
83.75	10	0.00025902
83.875	5	0.00012951
84	9	0.000233118
84.125	8	0.000207216
84.25	13	0.000336727
84.375	36	0.000932473
84.5	15	0.000388531
84.625	8	0.000207216
84.75	18	0.000466237
84.875	4	0.000103608
85	15	0.000388531
85.125	9	0.000233118
85.25	14	0.000362629
85.375	18	0.000466237
85.5	9	0.000233118
85.625	20	0.000518041
85.75	10	0.00025902
85.875	2	5.18041e-05
86	13	0.000336727
86.125	6	0.000155412
86.25	8	0.000207216
86.375	28	0.000725257
86.5	8	0.000207216
86.625	15	0.000388531
86.75	9	0.000233118
86.875	19	0.000492139
87	25	0.000647551
87.125	24	0.000621649
87.25	12	0.000310824
87.375	2	5.18041e-05
87.5	3	7.77061e-05
87.625	17	0.000440335
87.75	21	0.000543943
87.875	13	0.000336727
88	8	0.000207216
88.125	13	0.000336727
88.25	4	0.000103608
88.375	7	0.000181314
88.5	2	5.18041e-05
88.625	9	0.000233118
88.75	10	0.00025902
88.875	4	0.000103608
89	11	0.000284922
89.125	15	0.000388531
89.25	13	0.000336727
89.375	2	5.18041e-05
89.5	14	0.000362629
89.625	11	0.000284922
89.75	4	0.000103608
89.875	8	0.000207216
90	8	0.000207216
90.125	8	0.000207216
90.25	8	0.000207216
90.375	13	0.000336727
90.5	16	0.000414433
90.625	10	0.00025902
90.75	9	0.000233118
90.875	10	0.00025902
91	7	0.000181314
91.125	7	0.000181314
91.25	7	0.000181314
91.375	22	0.000569845
91.5	13	0.000336727
91.625	12	0.000310824
91.75	18	0.000466237
91.875	12	0.000310824
92	13	0.000336727
92.125	7	0.000181314
92.25	28	0.000725257
92.375	14	0.000362629
92.5	8	0.000207216
92.625	7	0.000181314
92.75	8	0.000207216
92.875	11	0.000284922
93	4	0.000103608
93.125	37	0.000958375
93.25	15	0.000388531
93.375	9	0.000233118
93.5	10	0.00025902
93.625	1	2.5902e-05
93.75	6	0.000155412
93.875	15	0.000388531
94	13	0.000336727
94.125	8	0.000207216
94.25	4	0.000103608
94.375	15	0.000388531
94.5	3	7.77061e-05
94.625	9	0.000233118
94.75	14	0.000362629
94.875	11	0.000284922
95	22	0.000569845
95.125	9	0.000233118
95.25	19	0.000492139
95.375	39	0.00101
95.5	17	0.000440335
95.625	5	0.00012951
95.75	11	0.000284922
95.875	9	0.000233118
96	11	0.000284922
96.125	13	0.000336727
96.25	17	0.000440335
96.375	22	0.000569845
96.5	5	0.00012951
96.625	1	2.5902e-05
96.75	10	0.00025902
96.875	1	2.5902e-05
97	11	0.000284922
97.125	5	0.00012951
97.25	26	0.000673453
97.375	13	0.000336727
97.5	12	0.000310824
97.625	16	0.000414433
97.75	5	0.00012951
97.875	8	0.000207216
98	7	0.000181314
98.125	32	0.000828865
98.25	14	0.000362629
98.375	11	0.000284922
98.5	16	0.000414433
98.625	16	0.000414433
98.75	10	0.00025902
98.875	23	0.000595747
99	7	0.000181314
99.125	12	0.000310824
99.25	26	0.000673453
99.375	19	0.000492139
99.5	12	0.000310824
99.625	18	0.000466237
99.75	13	0.000336727
99.875	6	0.000155412
100	15	0.000388531
100.125	7	0.000181314
100.25	7	0.000181314
100.375	2	5.18041e-05
100.5	3	7.77061e-05
100.625	15	0.000388531
100.75	18	0.000466237
100.875	5	0.00012951
101	8	0.000207216
101.125	32	0.000828865
101.25	8	0.000207216
101.375	6	0.000155412
101.5	7	0.000181314
101.625	10	0.00025902
101.75	6	0.000155412
101.875	8	0.000207216
102	11	0.000284922
102.125	2	5.18041e-05
102.25	25	0.000647551
102.375	15	0.000388531
102.5	3	7.77061e-05
102.625	10	0.00025902
102.75	20	0.000518041
102.875	11	0.000284922
103	17	0.000440335
103.125	30	0.000777061
103.25	4	0.000103608
103.375	4	0.000103608
103.5	4	0.000103608
103.625	14	0.000362629
103.75	8	0.000207216
103.875	28	0.000725257
104	10	0.00025902
104.125	7	0.000181314
104.25	15	0.000388531
104.375	5	0.00012951
104.5	12	0.000310824
104.625	21	0.000543943
104.75	29	0.000751159
104.875	12	0.000310824
105	18	0.000466237
105.125	11	0.000284922
105.25	16	0.000414433
105.375	16	0.000414433
105.5	9	0.000233118
105.625	5	0.00012951
105.75	17	0.000440335
105.875	12	0.000310824
106	12	0.000310824
106.125	9	0.000233118
106.25	7	0.000181314
106.375	13	0.000336727
106.5	6	0.000155412
106.625	9	0.000233118
106.75	5	0.00012951
106.875	3	7.77061e-05
107	12	0.000310824
107.125	5	0.00012951
107.25	16	0.000414433
107.375	14	0.000362629
107.5	18	0.000466237
107.625	22	0.000569845
107.75	11	0.000284922
107.875	21	0.000543943
108	7	0.000181314
108.125	2	5.18041e-05
108.25	22	0.000569845
108.375	12	0.000310824
108.5	23	0.000595747
108.625	12	0.000310824
108.75	8	0.000207216
108.875	13	0.000336727
109	1	2.5902e-05
109.125	0	0
109.25	25	0.000647551
109.375	9	0.000233118
109.5	12	0.000310824
109.625	12	0.000310824
109.75	15	0.000388531
109.875	7	0.000181314
110	11	0.000284922
110.125	2	5.18041e-05
110.25	10	0.00025902
110.375	6	0.000155412
110.5	13	0.000336727
110.625	12	0.000310824
110.75	7	0.000181314
110.875	10	0.00025902
111	17	0.000440335
111.125	9	0.000233118
111.25	13	0.000336727
111.375	9	0.000233118
111.5	15	0.000388531
111.625	19	0.000492139
111.75	11	0.000284922
111.875	10	0.00025902
112	17	0.000440335
112.125	4	0.000103608
112.25	16	0.000414433
112.375	6	0.000155412
112.5	20	0.000518041
112.625	10	0.00025902
112.75	8	0.000207216
112.875	13	0.000336727
113	7	0.000181314
113.125	8	0.000207216
113.25	11	0.000284922
113.375	19	0.000492139
113.5	16	0.000414433
113.625	16	0.000414433
113.75	29	0.000751159
113.875	25	0.000647551
114	11	0.000284922
114.125	8	0.000207216
114.25	3	7.77061e-05
114.375	20	0.000518041
114.5	9	0.000233118
114.625	22	0.000569845
114.75	20	0.000518041
114.875	6	0.000155412
115	8	0.000207216
115.125	14	0.000362629
115.25	20	0.000518041
115.375	24	0.000621649
115.5	17	0.000440335
115.625	9	0.000233118
115.75	9	0.000233118
115.875	10	0.00025902
116	8	0.000207216
116.125	4	0.000103608
116.25	18	0.000466237
116.375	14	0.000362629
116.5	8	0.000207216
116.625	25	0.000647551
116.75	20	0.000518041
116.875	13	0.000336727
117	9	0.000233118
117.125	10	0.00025902
117.25	12	0.000310824
117.375	10	0.00025902
117.5	17	0.000440335
117.625	15	0.000388531
117.75	9	0.000233118
117.875	22	0.000569845
118	16	0.000414433
118.125	8	0.000207216
118.25	11	0.000284922
118.375	20	0.000518041
118.5	5	0.00012951
118.625	5	0.00012951
118.75	3	7.77061e-05
118.875	4	0.000103608
119	24	0.000621649
119.125	16	0.000414433
119.25	12	0.000310824
119.375	7	0.000181314
119.5	0	0
119.625	3	7.77061e-05
119.75	2	5.18041e-05
119.875	15	0.000388531
120	4	0.000103608
120.125	11	0.000284922
120.25	2	5.18041e-05
120.375	11	0.000284922
120.5	22	0.000569845
120.625	6	0.000155412
120.75	15	0.000388531
120.875	11	0.000284922
121	20	0.000518041
121.125	11	0.000284922
121.25	18	0.000466237
121.375	18	0.000466237
121.5	8	0.000207216
121.625	9	0.000233118
121.75	5	0.00012951
121.875	19	0.000492139
122	4	0.000103608
122.125	22	0.000569845
122.25	15	0.000388531
122.375	13	0.000336727
122.5	4	0.000103608
122.625	5	0.00012951
122.75	13	0.000336727
122.875	23	0.000595747
123	13	0.000336727
123.125	14	0.000362629
123.25	19	0.000492139
123.375	17	0.000440335
123.5	14	0.000362629
123.625	11	0.000284922
123.75	3	7.77061e-05
123.875	21	0.000543943
124	33	0.000854767
124.125	13	0.000336727
124.25	4	0.000103608
124.375	17	0.000440335
124.5	6	0.000155412
124.625	16	0.000414433
124.75	8	0.000207216
124.875	16	0.000414433
125	14	0.000362629
125.125	8	0.000207216
125.25	10	0.00025902
125.375	17	0.000440335
125.5	19	0.000492139
125.625	13	0.000336727
125.75	16	0.000414433
125.875	13	0.000336727
126	6	0.000155412
126.125	15	0.000388531
126.25	12	0.000310824
126.375	5	0.00012951
126.5	15	0.000388531
126.625	23	0.000595747
126.75	10	0.00025902
126.875	14	0.000362629
127	13	0.000336727
127.125	23	0.000595747
127.25	11	0.000284922
127.375	15	0.000388531
127.5	17	0.000440335
127.625	7	0.000181314
127.75	9	0.000233118
127.875	10	0.00025902
128	13	0.000336727
128.125	5	0.00012951
128.25	34	0.000880669
128.375	17	0.000440335
128.5	6	0.000155412
128.625	11	0.000284922
128.75	7	0.000181314
128.875	12	0.000310824
129	14	0.000362629
129.125	6	0.000155412
129.25	11	0.000284922
129.375	13	0.000336727
129.5	20	0.000518041
129.625	25	0.000647551
129.75	17	0.000440335
129.875	4	0.000103608
130	19	0.000492139
130.125	3	7.77061e-05
130.25	7	0.000181314
130.375	15	0.000388531
130.5	1	2.5902e-05
130.625	9	0.000233118
130.75	3	7.77061e-05
130.875	9	0.000233118
131	14	0.000362629
131.125	7	0.000181314
131.25	9	0.000233118
131.375	10	0.00025902
131.5	16	0.000414433
131.625	12	0.000310824
131.75	5	0.00012951
131.875	16	0.000414433
132	2	5.18041e-05
132.125	23	0.000595747
132.25	10	0.00025902
132.375	26	0.000673453
132.5	8	0.000207216
132.625	6	0.000155412
132.75	10	0.00025902
132.875	16	0.000414433
133	8	0.000207216
133.125	14	0.000362629
133.25	20	0.000518041
133.375	26	0.000673453
133.5	8	0.000207216
133.625	2	5.18041e-05
133.75	21	0.000543943
133.875	21	0.000543943
134	4	0.000103608
134.125	20	0.000518041
134.25	7	0.000181314
134.375	1	2.5902e-05
134.5	6	0.000155412
134.625	9	0.000233118
134.75	11	0.000284922
134.875	8	0.000207216
135	17	0.000440335
135.125	15	0.000388531
135.25	24	0.000621649
135.375	35	0.000906571
135.5	25	0.000647551
135.625	9	0.000233118
135.75	4	0.000103608
135.875	9	0.000233118
136	17	0.000440335
136.125	14	0.000362629
136.25	16	0.000414433
136.375	7	0.000181314
136.5	4	0.000103608
136.625	9	0.000233118
136.75	7	0.000181314
136.875	3	7.77061e-05
137	11	0.000284922
137.125	17	0.000440335
137.25	7	0.000181314
137.375	12	0.000310824
137.5	10	0.00025902
137.625	12	0.000310824
137.75	14	0.000362629
137.875	9	0.000233118
138	6	0.000155412
138.125	3	7.77061e-05
138.25	13	0.000336727
138.375	19	0.000492139
138.5	15	0.000388531
138.625	15	0.000388531
138.75	23	0.000595747
138.875	11	0.000284922
139	26	0.000673453
139.125	14	0.000362629
139.25	13	0.000336727
139.375	9	0.000233118
139.5	8	0.000207216
139.625	10	0.00025902
139.75	9	0.000233118
139.875	10	0.00025902
140	14	0.000362629
140.125	15	0.000388531
140.25	7	0.000181314
140.375	8	0.000207216
140.5	11	0.000284922
140.625	11	0.000284922
140.75	13	0.000336727
140.875	7	0.000181314
141	9	0.000233118
141.125	4	0.000103608
141.25	6	0.000155412
141.375	18	0.000466237
141.5	18	0.000466237
141.625	13	0.000336727
141.75	6	0.000155412
141.875	12	0.000310824
142	5	0.00012951
142.125	11	0.000284922
142.25	13	0.000336727
142.375	7	0.000181314
142.5	32	0.000828865
142.625	7	0.000181314
142.75	23	0.000595747
142.875	21	0.000543943
143	21	0.000543943
143.125	17	0.000440335
143.25	12	0.000310824
143.375	11	0.000284922
143.5	12	0.000310824
143.625	13	0.000336727
143.75	11	0.000284922
143.875	13	0.000336727
144	7	0.000181314
144.125	10	0.00025902
144.25	7	0.000181314
144.375	10	0.00025902
144.5	43	0.00111
144.625	10	0.00025902
144.75	17	0.000440335
144.875	5	0.00012951
145	7	0.000181314
145.125	4	0.000103608
145.25	2	5.18041e-05
145.375	13	0.000336727
145.5	6	0.000155412
145.625	15	0.000388531
145.75	10	0.00025902
145.875	16	0.000414433
146	14	0.000362629
146.125	11	0.000284922
146.25	8	0.000207216
146.375	5	0.00012951
146.5	8	0.000207216
146.625	15	0.000388531
146.75	14	0.000362629
146.875	16	0.000414433
147	24	0.000621649
147.125	12	0.000310824
147.25	10	0.00025902
147.375	14	0.000362629
147.5	8	0.000207216
147.625	16	0.000414433
147.75	0	0
147.875	4	0.000103608
148	13	0.000336727
148.125	9	0.000233118
148.25	6	0.000155412
148.375	4	0.000103608
148.5	6	0.000155412
148.625	16	0.000414433
148.75	10	0.00025902
148.875	15	0.000388531
149	6	0.000155412
149.125	6	0.000155412
149.25	12	0.000310824
149.375	13	0.000336727
149.5	23	0.000595747
149.625	5	0.00012951
149.75	13	0.000336727
149.875	24	0.000621649
150	13	0.000336727
150.125	11	0.000284922
150.25	10	0.00025902
150.375	15	0.000388531
150.5	14	0.000362629
150.625	30	0.000777061
150.75	8	0.000207216
150.875	18	0.000466237
151	7	0.000181314
151.125	14	0.000362629
151.25	11	0.000284922
151.375	15	0.000388531
151.5	7	0.000181314
151.625	14	0.000362629
151.75	22	0.000569845
151.875	32	0.000828865
152	11	0.000284922
152.125	8	0.000207216
152.25	15	0.000388531
152.375	6	0.000155412
152.5	23	0.000595747
152.625	9	0.000233118
152.75	28	0.000725257
152.875	4	0.000103608
153	1	2.5902e-05
153.125	11	0.000284922
153.25	13	0.000336727
153.375	11	0.000284922
153.5	7	0.000181314
153.625	15	0.000388531
153.75	6	0.000155412
153.875	7	0.000181314
154	6	0.000155412
154.125	20	0.000518041
154.25	3	7.77061e-05
154.375	8	0.000207216
154.5	25	0.000647551
154.625	11	0.000284922
154.75	17	0.000440335
154.875	13	0.000336727
155	3	7.77061e-05
155.125	8	0.000207216
155.25	8	0.000207216
155.375	22	0.000569845
155.5	20	0.000518041
155.625	9	0.000233118
155.75	3	7.77061e-05
155.875	12	0.000310824
156	19	0.000492139
156.125	8	0.000207216
156.25	1	2.5902e-05
156.375	9	0.000233118
156.5	14	0.000362629
156.625	16	0.000414433
156.75	16	0.000414433
156.875	17	0.000440335
157	21	0.000543943
157.125	17	0.000440335
157.25	11	0.000284922
157.375	15	0.000388531
157.5	2	5.18041e-05
157.625	7	0.000181314
157.75	17	0.000440335
157.875	15	0.000388531
158	9	0.000233118
158.125	16	0.000414433
158.25	11	0.000284922
158.375	19	0.000492139
158.5	7	0.000181314
158.625	14	0.000362629
158.75	8	0.000207216
158.875	7	0.000181314
159	20	0.000518041
159.125	16	0.000414433
159.25	0	0
159.375	13	0.000336727
159.5	19	0.000492139
159.625	13	0.000336727
159.75	11	0.000284922
159.875	20	0.000518041
160	8	0.000207216
160.125	11	0.000284922
160.25	9	0.000233118
160.375	9	0.000233118
160.5	7	0.000181314
160.625	8	0.000207216
160.75	8	0.000207216
160.875	10	0.00025902
161	2	5.18041e-05
161.125	8	0.000207216
161.25	10	0.00025902
161.375	3	7.77061e-05
161.5	15	0.000388531
161.625	11	0.000284922
161.75	8	0.000207216
161.875	3	7.77061e-05
162	9	0.000233118
162.125	9	0.000233118
162.25	9	0.000233118
162.375	8	0.000207216
162.5	7	0.000181314
162.625	19	0.000492139
162.75	18	0.000466237
162.875	10	0.00025902
163	11	0.000284922
163.125	13	0.000336727
163.25	12	0.000310824
163.375	5	0.00012951
163.5	11	0.000284922
163.625	11	0.000284922
163.75	17	0.000440335
163.875	5	0.00012951
164	26	0.000673453
164.125	13	0.000336727
164.25	26	0.000673453
164.375	10	0.00025902
164.5	3	7.77061e-05
164.625	2	5.18041e-05
164.75	34	0.000880669
164.875	38	0.000984277
165	19	0.000492139
165.125	21	0.000543943
165.25	9	0.000233118
165.375	0	0
165.5	12	0.000310824
165.625	11	0.000284922
165.75	41	0.00106
165.875	45	0.00117
166	12	0.000310824
166.125	25	0.000647551
166.25	10	0.00025902
166.375	7	0.000181314
166.5	2	5.18041e-05
166.625	7	0.000181314
166.75	5	0.00012951
166.875	11	0.000284922
167	6	0.000155412
167.125	5	0.00012951
167.25	14	0.000362629
167.375	14	0.000362629
167.5	17	0.000440335
167.625	5	0.00012951
167.75	9	0.000233118
167.875	10	0.00025902
168	11	0.000284922
168.125	15	0.000388531
168.25	13	0.000336727
168.375	16	0.000414433
168.5	7	0.000181314
168.625	12	0.000310824
168.75	7	0.000181314
168.875	9	0.000233118
169	11	0.000284922
169.125	6	0.000155412
169.25	6	0.000155412
169.375	14	0.000362629
169.5	9	0.000233118
169.625	20	0.000518041
169.75	13	0.000336727
169.875	15	0.000388531
170	14	0.000362629
170.125	16	0.000414433
170.25	13	0.000336727
170.375	13	0.000336727
170.5	8	0.000207216
170.625	3	7.77061e-05
170.75	16	0.000414433
170.875	18	0.000466237
171	13	0.000336727
171.125	11	0.000284922
171.25	6	0.000155412
171.375	9	0.000233118
171.5	5	0.00012951
171.625	3	7.77061e-05
171.75	10	0.00025902
171.875	12	0.000310824
172	7	0.000181314
172.125	8	0.000207216
172.25	7	0.000181314
172.375	12	0.000310824
172.5	14	0.000362629
172.625	8	0.000207216
172.75	13	0.000336727
172.875	8	0.000207216
173	10	0.00025902
173.125	16	0.000414433
173.25	11	0.000284922
173.375	2	5.18041e-05
173.5	21	0.000543943
173.625	9	0.000233118
173.75	10	0.00025902
173.875	10	0.00025902
174	6	0.000155412
174.125	15	0.000388531
174.25	14	0.000362629
174.375	27	0.000699355
174.5	14	0.000362629
174.625	6	0.000155412
174.75	11	0.000284922
174.875	9	0.000233118
175	15	0.000388531
175.125	3	7.77061e-05
175.25	7	0.000181314
175.375	11	0.000284922
175.5	15	0.000388531
175.625	4	0.000103608
175.75	19	0.000492139
175.875	17	0.000440335
176	15	0.000388531
176.125	16	0.000414433
176.25	16	0.000414433
176.375	13	0.000336727
176.5	10	0.00025902
176.625	10	0.00025902
176.75	5	0.00012951
176.875	17	0.000440335
177	14	0.000362629
177.125	9	0.000233118
177.25	6	0.000155412
177.375	12	0.000310824
177.5	1	2.5902e-05
177.625	6	0.000155412
177.75	32	0.000828865
177.875	20	0.000518041
178	19	0.000492139
178.125	20	0.000518041
178.25	15	0.000388531
178.375	28	0.000725257
178.5	8	0.000207216
178.625	24	0.000621649
178.75	12	0.000310824
178.875	3	7.77061e-05
179	4	0.000103608
179.125	32	0.000828865
179.25	13	0.000336727
179.375	12	0.000310824
179.5	6	0.000155412
179.625	20	0.000518041
179.75	18	0.000466237
179.875	9	0.000233118
180	10	0.00025902
180.125	35	0.000906571
180.25	8	0.000207216
180.375	19	0.000492139
180.5	15	0.000388531
180.625	15	0.000388531
180.75	16	0.000414433
180.875	18	0.000466237
181	10	0.00025902
181.125	16	0.000414433
181.25	7	0.000181314
181.375	5	0.00012951
181.5	7	0.000181314
181.625	21	0.000543943
181.75	21	0.000543943
181.875	11	0.000284922
182	7	0.000181314
182.125	22	0.000569845
182.25	9	0.000233118
182.375	12	0.000310824
182.5	10	0.00025902
182.625	6	0.000155412
182.75	9	0.000233118
182.875	12	0.000310824
183	11	0.000284922
183.125	15	0.000388531
183.25	19	0.000492139
183.375	19	0.000492139
183.5	4	0.000103608
183.625	3	7.77061e-05
183.75	13	0.000336727
183.875	5	0.00012951
184	8	0.000207216
184.125	23	0.000595747
184.25	9	0.000233118
184.375	9	0.000233118
184.5	25	0.000647551
184.625	16	0.000414433
184.75	11	0.000284922
184.875	6	0.000155412
185	11	0.000284922
185.125	12	0.000310824
185.25	9	0.000233118
185.375	16	0.000414433
185.5	7	0.000181314
185.625	11	0.000284922
185.75	10	0.00025902
185.875	1	2.5902e-05
186	7	0.000181314
186.125	9	0.000233118
186.25	15	0.000388531
186.375	15	0.000388531
186.5	23	0.000595747
186.625	6	0.000155412
186.75	26	0.000673453
186.875	5	0.00012951
187	13	0.000336727
187.125	26	0.000673453
187.25	12	0.000310824
187.375	5	0.00012951
187.5	11	0.000284922
187.625	13	0.000336727
187.75	14	0.000362629
187.875	13	0.000336727
188	18	0.000466237
188.125	8	0.000207216
188.25	9	0.000233118
188.375	9	0.000233118
188.5	24	0.000621649
188.625	9	0.000233118
188.75	39	0.00101
188.875	7	0.000181314
189	7	0.000181314
189.125	6	0.000155412
189.25	5	0.00012951
189.375	20	0.000518041
189.5	4	0.000103608
189.625	14	0.000362629
189.75	8	0.000207216
189.875	10	0.00025902
190	24	0.000621649
190.125	15	0.000388531
190.25	2	5.18041e-05
190.375	8	0.000207216
190.5	19	0.000492139
190.625	11	0.000284922
190.75	9	0.000233118
190.875	21	0.000543943
191	8	0.000207216
191.125	29	0.000751159
191.25	26	0.000673453
191.375	16	0.000414433
191.5	9	0.000233118
191.625	12	0.000310824
191.75	7	0.000181314
191.875	4	0.000103608
192	27	0.000699355
192.125	8	0.000207216
192.25	10	0.00025902
192.375	19	0.000492139
192.5	26	0.000673453
192.625	19	0.000492139
192.75	9	0.000233118
192.875	11	0.000284922
193	12	0.000310824
193.125	18	0.000466237
193.25	17	0.000440335
193.375	12	0.000310824
193.5	6	0.000155412
193.625	9	0.000233118
193.75	14	0.000362629
193.875	11	0.000284922
194	17	0.000440335
194.125	29	0.000751159
194.25	12	0.000310824
194.375	8	0.000207216
194.5	14	0.000362629
194.625	16	0.000414433
194.75	14	0.000362629
194.875	7	0.000181314
195	5	0.00012951
195.125	13	0.000336727
195.25	19	0.000492139
195.375	11	0.000284922
195.5	12	0.000310824
195.625	11	0.000284922
195.75	23	0.000595747
195.875	23	0.000595747
196	11	0.000284922
196.125	8	0.000207216
196.25	12	0.000310824
196.375	10	0.00025902
196.5	11	0.000284922
196.625	7	0.000181314
196.75	12	0.000310824
196.875	9	0.000233118
197	19	0.000492139
197.125	10	0.00025902
197.25	12	0.000310824
197.375	4	0.000103608
197.5	9	0.000233118
197.625	16	0.000414433
197.75	14	0.000362629
197.875	12	0.000310824
198	19	0.000492139
198.125	5	0.00012951
198.25	30	0.000777061
198.375	8	0.000207216
198.5	11	0.000284922
198.625	12	0.000310824
198.75	12	0.000310824
198.875	21	0.000543943
199	7	0.000181314
199.125	14	0.000362629
199.25	13	0.000336727
199.375	5	0.00012951
199.5	10	0.00025902
199.625	22	0.000569845
199.75	29	0.000751159
199.875	40	0.00104
200	6	0.000155412
200.125	14	0.000362629
200.25	8	0.000207216
200.375	6	0.000155412
200.5	11	0.000284922
200.625	12	0.000310824
200.75	8	0.000207216
200.875	11	0.000284922
201	16	0.000414433
201.125	8	0.000207216
201.25	20	0.000518041
201.375	7	0.000181314
201.5	42	0.00109
201.625	8	0.000207216
201.75	14	0.000362629
201.875	5	0.00012951
202	24	0.000621649
202.125	2	5.18041e-05
202.25	13	0.000336727
202.375	9	0.000233118
202.5	7	0.000181314
202.625	25	0.000647551
202.75	14	0.000362629
202.875	7	0.000181314
203	6	0.000155412
203.125	6	0.000155412
203.25	10	0.00025902
203.375	12	0.000310824
203.5	8	0.000207216
203.625	20	0.000518041
203.75	8	0.000207216
203.875	12	0.000310824
204	4	0.000103608
204.125	4	0.000103608
204.25	10	0.00025902
204.375	16	0.000414433
204.5	24	0.000621649
204.625	8	0.000207216
204.75	20	0.000518041
204.875	6	0.000155412
205	7	0.000181314
205.125	6	0.000155412
205.25	5	0.00012951
205.375	8	0.000207216
205.5	13	0.000336727
205.625	12	0.000310824
205.75	24	0.000621649
205.875	14	0.000362629
206	26	0.000673453
206.125	34	0.000880669
206.25	13	0.000336727
206.375	6	0.000155412
206.5	16	0.000414433
206.625	19	0.000492139
206.75	15	0.000388531
206.875	10	0.00025902
207	20	0.000518041
207.125	7	0.000181314
207.25	23	0.000595747
207.375	23	0.000595747
207.5	7	0.000181314
207.625	5	0.00012951
207.75	12	0.000310824
207.875	27	0.000699355
208	9	0.000233118
208.125	3	7.77061e-05
208.25	20	0.000518041
208.375	18	0.000466237
208.5	25	0.000647551
208.625	5	0.00012951
208.75	18	0.000466237
208.875	9	0.000233118
209	4	0.000103608
209.125	7	0.000181314
209.25	13	0.000336727
209.375	6	0.000155412
209.5	2	5.18041e-05
209.625	7	0.000181314
209.75	14	0.000362629
209.875	8	0.000207216
210	14	0.000362629
210.125	11	0.000284922
210.25	9	0.000233118
210.375	24	0.000621649
210.5	23	0.000595747
210.625	7	0.000181314
210.75	3	7.77061e-05
210.875	4	0.000103608
211	10	0.00025902
211.125	10	0.00025902
211.25	6	0.000155412
211.375	13	0.000336727
211.5	5	0.00012951
211.625	10	0.00025902
211.75	15	0.000388531
211.875	1	2.5902e-05
212	2	5.18041e-05
212.125	18	0.000466237
212.25	23	0.000595747
212.375	11	0.000284922
212.5	14	0.000362629
212.625	6	0.000155412
212.75	12	0.000310824
212.875	15	0.000388531
213	7	0.000181314
213.125	7	0.000181314
213.25	4	0.000103608
213.375	16	0.000414433
213.5	2	5.18041e-05
213.625	13	0.000336727
213.75	22	0.000569845
213.875	9	0.000233118
214	7	0.000181314
214.125	20	0.000518041
214.25	10	0.00025902
214.375	25	0.000647551
214.5	13	0.000336727
214.625	8	0.000207216
214.75	20	0.000518041
214.875	11	0.000284922
215	9	0.000233118
215.125	29	0.000751159
215.25	11	0.000284922
215.375	12	0.000310824
215.5	3	7.77061e-05
215.625	11	0.000284922
215.75	10	0.00025902
215.875	10	0.00025902
216	17	0.000440335
216.125	8	0.000207216
216.25	10	0.00025902
216.375	17	0.000440335
216.5	19	0.000492139
216.625	26	0.000673453
216.75	20	0.000518041
216.875	10	0.00025902
217	20	0.000518041
217.125	9	0.000233118
217.25	4	0.000103608
217.375	12	0.000310824
217.5	12	0.000310824
217.625	8	0.000207216
217.75	4	0.000103608
217.875	16	0.000414433
218	9	0.000233118
218.125	16	0.000414433
218.25	17	0.000440335
218.375	9	0.000233118
218.5	16	0.000414433
218.625	10	0.00025902
218.75	7	0.000181314
218.875	16	0.000414433
219	17	0.000440335
219.125	9	0.000233118
219.25	6	0.000155412
219.375	21	0.000543943
219.5	9	0.000233118
219.625	13	0.000336727
219.75	11	0.000284922
219.875	12	0.000310824
220	12	0.000310824
220.125	16	0.000414433
220.25	22	0.000569845
220.375	13	0.000336727
220.5	10	0.00025902
220.625	4	0.000103608
220.75	9	0.000233118
220.875	15	0.000388531
221	1	2.5902e-05
221.125	26	0.000673453
221.25	13	0.000336727
221.375	9	0.000233118
221.5	14	0.000362629
221.625	29	0.000751159
221.75	11	0.000284922
221.875	1	2.5902e-05
222	13	0.000336727
222.125	24	0.000621649
222.25	22	0.000569845
222.375	6	0.000155412
222.5	21	0.000543943
222.625	7	0.000181314
222.75	14	0.000362629
222.875	27	0.000699355
223	3	7.77061e-05
223.125	17	0.000440335
223.25	4	0.000103608
223.375	2	5.18041e-05
223.5	10	0.00025902
223.625	5	0.00012951
223.75	6	0.000155412
223.875	17	0.000440335
224	11	0.000284922
224.125	18	0.000466237
224.25	10	0.00025902
224.375	28	0.000725257
224.5	17	0.000440335
224.625	5	0.00012951
224.75	15	0.000388531
224.875	17	0.000440335
225	19	0.000492139
225.125	8	0.000207216
225.25	16	0.000414433
225.375	1	2.5902e-05
225.5	6	0.000155412
225.625	19	0.000492139
225.75	10	0.00025902
225.875	9	0.000233118
226	19	0.000492139
226.125	10	0.00025902
226.25	4	0.000103608
226.375	15	0.000388531
226.5	8	0.000207216
226.625	6	0.000155412
226.75	8	0.000207216
226.875	4	0.000103608
227	12	0.000310824
227.125	15	0.000388531
227.25	5	0.00012951
227.375	24	0.000621649
227.5	19	0.000492139
227.625	16	0.000414433
227.75	9	0.000233118
227.875	9	0.000233118
228	12	0.000310824
228.125	7	0.000181314
228.25	16	0.000414433
228.375	13	0.000336727
228.5	12	0.000310824
228.625	11	0.000284922
228.75	10	0.00025902
228.875	18	0.000466237
229	17	0.000440335
229.125	6	0.000155412
229.25	6	0.000155412
229.375	13	0.000336727
229.5	14	0.000362629
229.625	15	0.000388531
229.75	10	0.00025902
229.875	19	0.000492139
230	27	0.000699355
230.125	12	0.000310824
230.25	6	0.000155412
230.375	7	0.000181314
230.5	12	0.000310824
230.625	7	0.000181314
230.75	9	0.000233118
230.875	10	0.00025902
231	6	0.000155412
231.125	14	0.000362629
231.25	9	0.000233118
231.375	5	0.00012951
231.5	3	7.77061e-05
231.625	9	0.000233118
231.75	16	0.000414433
231.875	13	0.000336727
232	11	0.000284922
232.125	10	0.00025902
232.25	11	0.000284922
232.375	9	0.000233118
232.5	21	0.000543943
232.625	10	0.00025902
232.75	8	0.000207216
232.875	18	0.000466237
233	5	0.00012951
233.125	7	0.000181314
233.25	7	0.000181314
233.375	6	0.000155412
233.5	17	0.000440335
233.625	3	7.77061e-05
233.75	21	0.000543943
233.875	28	0.000725257
234	17	0.000440335
234.125	16	0.000414433
234.25	6	0.000155412
234.375	5	0.00012951
234.5	13	0.000336727
234.625	11	0.000284922
234.75	17	0.000440335
234.875	11	0.000284922
235	7	0.000181314
235.125	8	0.000207216
235.25	14	0.000362629
235.375	5	0.00012951
235.5	25	0.000647551
235.625	8	0.000207216
235.75	12	0.000310824
235.875	5	0.00012951
236	25	0.000647551
236.125	9	0.000233118
236.25	18	0.000466237
236.375	11	0.000284922
236.5	17	0.000440335
236.625	14	0.000362629
236.75	21	0.000543943
236.875	11	0.000284922
237	16	0.000414433
237.125	6	0.000155412
237.25	25	0.000647551
237.375	14	0.000362629
237.5	19	0.000492139
237.625	19	0.000492139
237.75	7	0.000181314
237.875	10	0.00025902
238	6	0.000155412
238.125	7	0.000181314
238.25	14	0.000362629
238.375	8	0.000207216
238.5	13	0.000336727
238.625	12	0.000310824
238.75	14	0.000362629
238.875	14	0.000362629
239	16	0.000414433
239.125	10	0.00025902
239.25	14	0.000362629
239.375	11	0.000284922
239.5	9	0.000233118
239.625	7	0.000181314
239.75	4	0.000103608
239.875	19	0.000492139
240	20	0.000518041
240.125	19	0.000492139
240.25	6	0.000155412
240.375	10	0.00025902
240.5	7	0.000181314
240.625	3	7.77061e-05
240.75	18	0.000466237
240.875	8	0.000207216
241	5	0.00012951
241.125	2	5.18041e-05
241.25	3	7.77061e-05
241.375	15	0.000388531
241.5	21	0.000543943
241.625	11	0.000284922
241.75	21	0.000543943
241.875	25	0.000647551
242	20	0.000518041
242.125	6	0.000155412
242.25	7	0.000181314
242.375	14	0.000362629
242.5	17	0.000440335
242.625	8	0.000207216
242.75	7	0.000181314
242.875	17	0.000440335
243	17	0.000440335
243.125	14	0.000362629
243.25	20	0.000518041
243.375	9	0.000233118
243.5	28	0.000725257
243.625	18	0.000466237
243.75	12	0.000310824
243.875	13	0.000336727
244	22	0.000569845
244.125	18	0.000466237
244.25	15	0.000388531
244.375	8	0.000207216
244.5	22	0.000569845
244.625	16	0.000414433
244.75	21	0.000543943
244.875	30	0.000777061
245	23	0.000595747
245.125	19	0.000492139
245.25	9	0.000233118
245.375	4	0.000103608
245.5	11	0.000284922
245.625	3	7.77061e-05
245.75	17	0.000440335
245.875	8	0.000207216
246	26	0.000673453
246.125	12	0.000310824
246.25	14	0.000362629
246.375	15	0.000388531
246.5	17	0.000440335
246.625	0	0
246.75	11	0.000284922
246.875	18	0.000466237
247	11	0.000284922
247.125	11	0.000284922
247.25	11	0.000284922
247.375	19	0.000492139
247.5	9	0.000233118
247.625	14	0.000362629
247.75	6	0.000155412
247.875	6	0.000155412
248	14	0.000362629
248.125	16	0.000414433
248.25	12	0.000310824
248.375	11	0.000284922
248.5	14	0.000362629
248.625	10	0.00025902
248.75	10	0.00025902
248.875	10	0.00025902
249	8	0.000207216
249.125	8	0.000207216
249.25	18	0.000466237
249.375	5	0.00012951
249.5	14	0.000362629
249.625	3	7.77061e-05
249.75	13	0.000336727
249.875	10	0.00025902
250	0	0
250.125	9	0.000233118
250.25	4	0.000103608
250.375	30	0.000777061
250.5	10	0.00025902
250.625	12	0.000310824
250.75	28	0.000725257
250.875	19	0.000492139
251	11	0.000284922
251.125	16	0.000414433
251.25	11	0.000284922
251.375	19	0.000492139
251.5	17	0.000440335
251.625	2	5.18041e-05
251.75	12	0.000310824
251.875	12	0.000310824
252	5	0.00012951
252.125	10	0.00025902
252.25	6	0.000155412
252.375	8	0.000207216
252.5	20	0.000518041
252.625	17	0.000440335
252.75	24	0.000621649
252.875	6	0.000155412
253	17	0.000440335
253.125	1	2.5902e-05
253.25	15	0.000388531
253.375	19	0.000492139
253.5	21	0.000543943
253.625	6	0.000155412
253.75	3	7.77061e-05
253.875	5	0.00012951
254	11	0.000284922
254.125	12	0.000310824
254.25	12	0.000310824
254.375	13	0.000336727
254.5	14	0.000362629
254.625	20	0.000518041
254.75	15	0.000388531
254.875	12	0.000310824
255	10	0.00025902
255.125	3	7.77061e-05
255.25	29	0.000751159
255.375	12	0.000310824
255.5	13	0.000336727
255.625	4	0.000103608
255.75	20	0.000518041
255.875	24	0.000621649
256	20	0.000518041
256.125	11	0.000284922
256.25	15	0.000388531
256.375	5	0.00012951
256.5	18	0.000466237
256.625	9	0.000233118
256.75	10	0.00025902
256.875	17	0.000440335
257	13	0.000336727
257.125	30	0.000777061
257.25	12	0.000310824
257.375	15	0.000388531
257.5	16	0.000414433
257.625	7	0.000181314
257.75	5	0.00012951
257.875	7	0.000181314
258	21	0.000543943
258.125	8	0.000207216
258.25	14	0.000362629
258.375	3	7.77061e-05
258.5	15	0.000388531
258.625	3	7.77061e-05
258.75	17	0.000440335
258.875	16	0.000414433
259	20	0.000518041
259.125	10	0.00025902
259.25	2	5.18041e-05
259.375	8	0.000207216
259.5	4	0.000103608
259.625	14	0.000362629
259.75	15	0.000388531
259.875	14	0.000362629
260	16	0.000414433
260.125	4	0.000103608
260.25	8	0.000207216
260.375	5	0.00012951
260.5	14	0.000362629
260.625	10	0.00025902
260.75	9	0.000233118
260.875	21	0.000543943
261	8	0.000207216
261.125	16	0.000414433
261.25	11	0.000284922
261.375	22	0.000569845
261.5	20	0.000518041
261.625	13	0.000336727
261.75	12	0.000310824
261.875	7	0.000181314
262	14	0.000362629
262.125	23	0.000595747
262.25	23	0.000595747
262.375	14	0.000362629
262.5	3	7.77061e-05
262.625	18	0.000466237
262.75	4	0.000103608
262.875	12	0.000310824
263	9	0.000233118
263.125	6	0.000155412
263.25	8	0.000207216
263.375	7	0.000181314
263.5	11	0.000284922
263.625	6	0.000155412
263.75	14	0.000362629
263.875	23	0.000595747
264	8	0.000207216
264.125	12	0.000310824
264.25	9	0.000233118
264.375	8	0.000207216
264.5	13	0.000336727
264.625	21	0.000543943
264.75	14	0.000362629
264.875	10	0.00025902
265	7	0.000181314
265.125	7	0.000181314
265.25	16	0.000414433
265.375	7	0.000181314
265.5	10	0.00025902
265.625	13	0.000336727
265.75	16	0.000414433
265.875	19	0.000492139
266	9	0.000233118
266.125	24	0.000621649
266.25	3	7.77061e-05
266.375	11	0.000284922
266.5	10	0.00025902
266.625	24	0.000621649
266.75	10	0.00025902
266.875	13	0.000336727
267	14	0.000362629
267.125	34	0.000880669
267.25	9	0.000233118
267.375	19	0.000492139
267.5	10	0.00025902
267.625	8	0.000207216
267.75	8	0.000207216
267.875	25	0.000647551
268	50	0.0013
268.125	30	0.000777061
268.25	7	0.000181314
268.375	6	0.000155412
268.5	9	0.000233118
268.625	12	0.000310824
268.75	15	0.000388531
268.875	12	0.000310824
269	25	0.000647551
269.125	18	0.000466237
269.25	14	0.000362629
269.375	14	0.000362629
269.5	18	0.000466237
269.625	10	0.00025902
269.75	7	0.000181314
269.875	9	0.000233118
270	20	0.000518041
270.125	19	0.000492139
270.25	5	0.00012951
270.375	20	0.000518041
270.5	3	7.77061e-05
270.625	12	0.000310824
270.75	15	0.000388531
270.875	11	0.000284922
271	24	0.000621649
271.125	12	0.000310824
271.25	1	2.5902e-05
271.375	22	0.000569845
271.5	26	0.000673453
271.625	8	0.000207216
271.75	7	0.000181314
271.875	19	0.000492139
272	23	0.000595747
272.125	15	0.000388531
272.25	6	0.000155412
272.375	16	0.000414433
272.5	6	0.000155412
272.625	7	0.000181314
272.75	38	0.000984277
272.875	9	0.000233118
273	18	0.000466237
273.125	2	5.18041e-05
273.25	15	0.000388531
273.375	8	0.000207216
273.5	12	0.000310824
273.625	5	0.00012951
273.75	26	0.000673453
273.875	25	0.000647551
274	16	0.000414433
274.125	22	0.000569845
274.25	11	0.000284922
274.375	8	0.000207216
274.5	8	0.000207216
274.625	6	0.000155412
274.75	14	0.000362629
274.875	15	0.000388531
275	10	0.00025902
275.125	6	0.000155412
275.25	7	0.000181314
275.375	13	0.000336727
275.5	25	0.000647551
275.625	26	0.000673453
275.75	2	5.18041e-05
275.875	13	0.000336727
276	18	0.000466237
276.125	4	0.000103608
276.25	8	0.000207216
276.375	18	0.000466237
276.5	13	0.000336727
276.625	10	0.00025902
276.75	6	0.000155412
276.875	12	0.000310824
277	23	0.000595747
277.125	9	0.000233118
277.25	11	0.000284922
277.375	27	0.000699355
277.5	11	0.000284922
277.625	10	0.00025902
277.75	25	0.000647551
277.875	6	0.000155412
278	11	0.000284922
278.125	25	0.000647551
278.25	6	0.000155412
278.375	9	0.000233118
278.5	12	0.000310824
278.625	13	0.000336727
278.75	11	0.000284922
278.875	24	0.000621649
279	13	0.000336727
279.125	10	0.00025902
279.25	8	0.000207216
279.375	5	0.00012951
279.5	5	0.00012951
279.625	3	7.77061e-05
279.75	8	0.000207216
279.875	19	0.000492139
280	15	0.000388531
280.125	12	0.000310824
280.25	3	7.77061e-05
280.375	5	0.00012951
280.5	9	0.000233118
280.625	14	0.000362629
280.75	16	0.000414433
280.875	30	0.000777061
281	7	0.000181314
281.125	19	0.000492139
281.25	18	0.000466237
281.375	12	0.000310824
281.5	19	0.000492139
281.625	17	0.000440335
281.75	41	0.00106
281.875	108	0.0028
282	131	0.00339
282.125	76	0.00197
282.25	51	0.00132
282.375	57	0.00148
282.5	24	0.000621649
282.625	12	0.000310824
282.75	10	0.00025902
282.875	44	0.00114
283	42	0.00109
283.125	9	0.000233118
283.25	12	0.000310824
283.375	17	0.000440335
283.5	8	0.000207216
283.625	16	0.000414433
283.75	9	0.000233118
283.875	5	0.00012951
284	14	0.000362629
284.125	13	0.000336727
284.25	12	0.000310824
284.375	12	0.000310824
284.5	5	0.00012951
284.625	10	0.00025902
284.75	10	0.00025902
284.875	11	0.000284922
285	16	0.000414433
285.125	9	0.000233118
285.25	18	0.000466237
285.375	9	0.000233118
285.5	12	0.000310824
285.625	18	0.000466237
285.75	5	0.00012951
285.875	23	0.000595747
286	22	0.000569845
286.125	20	0.000518041
286.25	8	0.000207216
286.375	15	0.000388531
286.5	22	0.000569845
286.625	8	0.000207216
286.75	13	0.000336727
286.875	9	0.000233118
287	4	0.000103608
287.125	12	0.000310824
287.25	15	0.000388531
287.375	16	0.000414433
287.5	19	0.000492139
287.625	11	0.000284922
287.75	14	0.000362629
287.875	10	0.00025902
288	27	0.000699355
288.125	9	0.000233118
288.25	7	0.000181314
288.375	13	0.000336727
288.5	18	0.000466237
288.625	6	0.000155412
288.75	17	0.000440335
288.875	13	0.000336727
289	7	0.000181314
289.125	15	0.000388531
289.25	18	0.000466237
289.375	21	0.000543943
289.5	19	0.000492139
289.625	10	0.00025902
289.75	16	0.000414433
289.875	4	0.000103608
290	12	0.000310824
290.125	19	0.000492139
290.25	8	0.000207216
290.375	4	0.000103608
290.5	15	0.000388531
290.625	9	0.000233118
290.75	12	0.000310824
290.875	14	0.000362629
291	7	0.000181314
291.125	9	0.000233118
291.25	6	0.000155412
291.375	10	0.00025902
291.5	18	0.000466237
291.625	14	0.000362629
291.75	37	0.000958375
291.875	135	0.0035
292	396	0.01026
292.125	246	0.00637
292.25	51	0.00132
292.375	43	0.00111
292.5	2	5.18041e-05
292.625	19	0.000492139
292.75	8	0.000207216
292.875	8	0.000207216
293	12	0.000310824
293.125	23	0.000595747
293.25	14	0.000362629
293.375	11	0.000284922
293.5	14	0.000362629
293.625	2	5.18041e-05
293.75	4	0.000103608
293.875	8	0.000207216
294	18	0.000466237
294.125	12	0.000310824
294.25	7	0.000181314
294.375	8	0.000207216
294.5	7	0.000181314
294.625	14	0.000362629
294.75	8	0.000207216
294.875	36	0.000932473
295	9	0.000233118
295.125	19	0.000492139
295.25	1	2.5902e-05
295.375	3	7.77061e-05
295.5	10	0.00025902
295.625	19	0.000492139
295.75	5	0.00012951
295.875	34	0.000880669
296	6	0.000155412
296.125	41	0.00106
296.25	7	0.000181314
296.375	16	0.000414433
296.5	17	0.000440335
296.625	12	0.000310824
296.75	18	0.000466237
296.875	6	0.000155412
297	11	0.000284922
297.125	23	0.000595747
297.25	26	0.000673453
297.375	27	0.000699355
297.5	12	0.000310824
297.625	2	5.18041e-05
297.75	17	0.000440335
297.875	30	0.000777061
298	34	0.000880669
298.125	19	0.000492139
298.25	21	0.000543943
298.375	15	0.000388531
298.5	38	0.000984277
298.625	34	0.000880669
298.75	20	0.000518041
298.875	12	0.000310824
299	31	0.000802963
299.125	26	0.000673453
299.25	12	0.000310824
299.375	8	0.000207216
299.5	25	0.000647551
299.625	10	0.00025902
299.75	5	0.00012951
[truncated: 4,002 more rows]
