# Supplementary material for: Amadori rearrangement products as potential biomarkers for inborn errors of amino-acid metabolism
Source: Commun Biol. 2021 Mar 19;4:367. doi: 10.1038/s42003-021-01909-5 (PMC7979741; doi:10.1038/s42003-021-01909-5)
Supplement: Supplementary file 5 — Supplementary Data 3 [file 42003_2021_1909_MOESM5_ESM.xlsx]

## Sheet: PKU patient plasma Phe-hexose
Wavenumber (cm-1)	IR yield	Normalized IR yield
1843.28	0.00014115	0.0072
1838.21	0.000174197	0.00889
1833.17	0.000175253	0.00894
1828.49	9.41992e-05	0.0048
1823.5	1.75456e-05	0.000894927
1818.2	7.60991e-05	0.00388
1813.27	0.000137054	0.00699
1808.36	0.000135679	0.00692
1803.48	0.00033465	0.01707
1798.3	0.00061586	0.03141
1793.48	0.000530917	0.02708
1788.36	0.000493772	0.02519
1783.58	0.000853226	0.04352
1778.52	0.00181	0.0923
1773.48	0.00921	0.46985
1768.48	0.01748	0.8915
1763.5	0.01961	1
1758.55	0.01762	0.89856
1753.63	0.01141	0.58204
1748.73	0.00514	0.26232
1743.56	0.00164	0.08361
1738.72	0.000518762	0.02646
1733.61	0.000211395	0.01078
1728.83	0.000151315	0.00772
1723.77	0.000191078	0.00975
1718.75	0.00028872	0.01473
1713.75	0.000250124	0.01276
1708.79	0.000159921	0.00816
1703.85	0.000243543	0.01242
1698.94	0.000375887	0.01917
1693.77	0.000345042	0.0176
1688.92	0.000112645	0.00575
1683.82	9.0862e-05	0.00463
1679.02	0.000312655	0.01595
1673.97	0.000305304	0.01557
1668.96	0.00016165	0.00825
1663.97	0.000145877	0.00744
1659.02	0.000100301	0.00512
1654.09	0.00012694	0.00647
1648.92	7.48584e-05	0.00382
1644.05	0.000193995	0.00989
1638.95	0.000281721	0.01437
1634.14	0.000276447	0.0141
1629.09	0.000172171	0.00878
1624.08	4.60548e-05	0.00235
1619.1	0.000195211	0.00996
1614.14	0.000210025	0.01071
1609.22	8.63966e-05	0.00441
1604.07	0.000134095	0.00684
1599.21	0.000206997	0.01056
1594.13	0.000131677	0.00672
1589.33	0.000164777	0.0084
1584.3	0.000200129	0.01021
1579.31	0.00022991	0.01173
1574.35	0.000165713	0.00845
1569.18	0.000219638	0.0112
1564.29	0.000189599	0.00967
1559.42	0.00022319	0.01138
1554.34	0.000340278	0.01736
1549.3	0.000181524	0.00926
1544.53	0.000141887	0.00724
1539.55	0.000124829	0.00637
1534.37	5.245e-05	0.00268
1529.45	5.14386e-05	0.00262
1524.57	4.01455e-05	0.00205
1519.49	7.71138e-05	0.00393
1514.44	0.000116658	0.00595
1509.66	0.000136344	0.00695
1504.45	0.000159142	0.00812
1499.5	0.000130525	0.00666
1490.83	0.000106337	0.00504
1485.97	0.000201833	0.00957
1480.92	0.000252412	0.01197
1475.91	0.00015933	0.00756
1470.93	0.000376199	0.01785
1465.98	0.000311091	0.01476
1461.07	0.000153421	0.00728
1455.98	0.000235902	0.01119
1451.13	0.000470967	0.02234
1446.11	0.00157	0.07458
1441.33	0.00308	0.14612
1436.17	0.00279	0.13222
1431.26	0.00186	0.0883
1426.37	0.00177	0.08389
1421.32	0.00176	0.08369
1416.51	0.00279	0.13222
1411.53	0.00436	0.20673
1406.58	0.00575	0.27269
1401.67	0.0075	0.35584
1396.6	0.00895	0.42434
1391.56	0.01032	0.48971
1386.75	0.01097	0.52032
1381.79	0.0114	0.54099
1376.86	0.0119	0.56464
1371.78	0.0113	0.53604
1366.93	0.00895	0.42478
1361.92	0.0069	0.32717
1356.95	0.00609	0.28912
1352.02	0.00569	0.27016
1347.12	0.00562	0.2664
1342.08	0.00584	0.27687
1337.08	0.0057	0.27022
1332.11	0.00514	0.24399
1327.18	0.00506	0.23983
1322.29	0.00458	0.21714
1317.26	0.0043	0.20405
1312.27	0.00467	0.22153
1307.32	0.00453	0.21504
1302.41	0.0042	0.19904
1297.53	0.00408	0.19356
1292.52	0.00438	0.20779
1287.55	0.00476	0.22597
1282.62	0.00443	0.20995
1277.73	0.00399	0.1892
1272.72	0.00358	0.16982
1267.74	0.00258	0.12246
1262.8	0.00221	0.10473
1257.91	0.00234	0.11099
1252.89	0.0023	0.10904
1247.91	0.00266	0.12602
1242.98	0.00249	0.118
1238.08	0.00194	0.09189
1233.07	0.00181	0.08607
1228.1	0.00175	0.08318
1223.17	0.00188	0.08931
1218.28	0.00224	0.1064
1213.29	0.00248	0.11746
1208.33	0.0027	0.12818
1203.27	0.00353	0.16768
1198.4	0.0041	0.19469
1193.28	0.00467	0.22143
1188.49	0.00556	0.26358
1183.46	0.00556	0.26385
1178.47	0.00545	0.25874
1173.66	0.00663	0.31432
1168.62	0.00801	0.37981
1163.76	0.00936	0.44398
1158.8	0.01015	0.48152
1153.75	0.01113	0.52787
1148.88	0.01238	0.58745
1143.92	0.01353	0.64206
1138.88	0.01544	0.73247
1133.88	0.01631	0.77373
1129.05	0.01382	0.6554
1124.01	0.01187	0.56305
1119.14	0.01154	0.54754
1114.19	0.01084	0.51408
1109.16	0.0109	0.51727
1104.17	0.01144	0.54247
1099.24	0.01225	0.581
1094.34	0.01276	0.60524
1089.37	0.0133	0.63082
1084.45	0.01376	0.65263
1079.46	0.0142	0.67385
1074.51	0.01373	0.65148
1069.49	0.01278	0.60645
1064.52	0.01179	0.55934
1059.6	0.00964	0.45742
1054.73	0.00684	0.32427
1049.68	0.00476	0.22587
1044.78	0.00383	0.18186
1039.83	0.00285	0.13518
1034.92	0.00186	0.08827
1029.96	0.0018	0.08526
1025.04	0.00186	0.08845
1020.06	0.00139	0.06596
1015.04	0.00101	0.04793
1010.06	0.000756807	0.0359
1005.13	0.000480512	0.02279
1000.25	0.000377334	0.0179
995.219	0.000328453	0.01558
990.337	0.000313807	0.01489
985.408	0.000283515	0.01345
980.337	0.000232525	0.01103
975.319	0.00015484	0.00735
970.446	0.000119625	0.00567
965.529	0.00012002	0.00569
960.571	0.000154473	0.00733
955.574	0.000117175	0.00556
950.629	4.53381e-05	0.00215
945.647	0.000155232	0.00736
940.717	0.000149196	0.00708
935.839	0.000163776	0.00777
937.419	0.000165171	0.00784
932.474	0.000151523	0.00719
927.411	0.000304143	0.01443
922.488	0.000435145	0.02064
917.45	0.000491745	0.02333
912.55	0.000609236	0.0289
907.539	0.000638501	0.03029
902.584	0.000627853	0.02978
897.603	0.000481117	0.02282
892.598	0.00033483	0.01588
887.572	0.000302295	0.01434
882.68	0.000240438	0.01141
877.689	0.000267595	0.01269
872.68	0.000223552	0.0106
867.653	0.000105593	0.00501
862.612	8.88582e-05	0.00422
857.702	8.35496e-05	0.00396
851.986	9.50697e-05	0.00451
847.625	8.8036e-05	0.00418
842.324	8.74849e-05	0.00415
837.784	0.000156556	0.00743
832.471	0.000155924	0.0074
827.157	0.000137558	0.00653
822.18	0.000245245	0.01163
816.538	0.000322257	0.01529
812.145	0.000428179	0.02031
806.513	0.000699867	0.0332
802.93	0.000685786	0.03253
797.239	0.000416478	0.01976
791.567	0.000305999	0.01452
787.995	0.000227197	0.01078
782.155	0.000225485	0.0107
778.071	0.000314674	0.01493
772.145	0.000587685	0.02788
768.109	0.000922338	0.04375
762.107	0.000797429	0.03783
756.482	0.000610273	0.02895
753.226	0.00101	0.0478
748.286	0.00151	0.07156
743.303	0.00103	0.04871
737.209	0.000207422	0.00984
733.38	0.000108427	0.00514
727.555	0.000104596	0.00496
722.184	0.000107556	0.0051
718.463	0.000107038	0.00508
712.331	0.000124985	0.00593
708.565	0.000150462	0.00714
702.558	0.00116	0.05482
698.659	0.0019	0.09032
692.681	0.000959943	0.04554
688.755	0.000112566	0.00534
683.226	3.71374e-05	0.00176
677.698	3.9696e-05	0.00188
673.147	3.67927e-05	0.00175
668.921	3.04762e-05	0.00145
663.244	2.3433e-05	0.00111
657.708	2.19801e-05	0.00104
654.14	2.56571e-05	0.00122
648.679	5.86044e-05	0.00278
643.071	7.60552e-05	0.00361
639.308	6.43585e-05	0.00305
633.75	5.44127e-05	0.00258
628.523	7.19248e-05	0.00341
623.122	6.10174e-05	0.00289
619.637	2.11926e-05	0.00101
614.724	2.52942e-05	0.0012
609.497	3.29137e-05	0.00156
604.221	3.389e-05	0.00161
599.944	4.92628e-05	0.00234

## Sheet: Phe-glucose
Wavenumber (cm-1)	IR yield	Normalized IR yield
1838.2	0.000205036	0.00973
1833.14	0.000205465	0.00975
1828.11	0.000173635	0.00824
1823.44	0.00025199	0.01195
1818.47	0.000298543	0.01416
1813.19	0.000214425	0.01017
1808.27	0.000138266	0.00656
1803.38	0.000190812	0.00905
1798.51	0.000265474	0.01259
1793.35	0.00034027	0.01614
1788.54	0.000281962	0.01338
1783.44	0.000380637	0.01806
1778.68	0.00124	0.05859
1773.63	0.00877	0.41585
1768.62	0.01753	0.8316
1763.63	0.02108	1
1758.66	0.01911	0.90668
1753.73	0.01098	0.5207
1748.82	0.00298	0.14149
1743.95	0.000541593	0.02569
1738.79	0.00026101	0.01238
1733.97	0.000268728	0.01275
1728.88	0.000283017	0.01343
1724.11	0.000185014	0.00878
1719.07	0.000207178	0.00983
1714.07	0.000169493	0.00804
1709.09	0.000170619	0.00809
1704.14	0.000167681	0.00795
1699.22	8.99527e-05	0.00427
1694.33	8.63803e-05	0.0041
1689.18	0.000159288	0.00756
1684.35	0.000150692	0.00715
1679.26	6.42264e-05	0.00305
1674.49	6.53005e-05	0.0031
1669.46	5.57461e-05	0.00264
1664.46	8.99177e-05	0.00427
1659.5	0.000106387	0.00505
1654.56	7.99318e-05	0.00379
1649.65	0.000101263	0.0048
1644.5	0.00010993	0.00522
1639.66	0.000104302	0.00495
1634.57	7.94587e-05	0.00377
1629.78	6.47201e-05	0.00307
1624.76	7.49915e-05	0.00356
1619.76	5.57732e-05	0.00265
1614.8	2.42009e-05	0.00115
1609.87	4.31225e-05	0.00205
1604.97	7.64743e-05	0.00363
1599.84	0.000131145	0.00622
1595	0.000107687	0.00511
1589.93	0.00011132	0.00528
1585.15	0.000102736	0.00487
1580.15	3.84766e-05	0.00183
1575.18	4.9127e-05	0.00233
1570.25	0.000106516	0.00505
1565.09	0.000185341	0.00879
1560.22	0.000228236	0.01083
1555.38	0.000223984	0.01063
1550.32	0.000230395	0.01093
1545.3	0.000203613	0.00966
1540.55	0.000173695	0.00824
1535.59	0.000190128	0.00902
1530.43	0.0001605	0.00761
1525.54	0.000131752	0.00625
1520.68	5.97886e-05	0.00284
1515.62	7.46538e-05	0.00354
1510.6	0.000123737	0.00587
1505.61	0.000132654	0.00629
1500.65	0.000112809	0.00535
1495.72	8.03328e-05	0.00381
1490.83	8.99349e-05	0.00427
1490.83	8.77238e-05	0.00416
1485.97	0.000119038	0.00565
1480.92	0.000188764	0.00895
1475.91	0.000129198	0.00613
1470.93	0.000110604	0.00525
1465.98	9.24162e-05	0.00438
1461.07	8.30843e-05	0.00394
1456.19	0.000205689	0.00976
1451.13	0.0004332	0.02055
1446.11	0.00162	0.07671
1441.13	0.00275	0.1303
1436.38	0.00251	0.11902
1431.26	0.00181	0.08567
1426.37	0.00164	0.07799
1421.32	0.00189	0.08957
1416.51	0.00255	0.12088
1411.53	0.00409	0.19419
1406.58	0.00562	0.26654
1401.67	0.0078	0.37021
1396.6	0.00944	0.4476
1391.56	0.00994	0.47134
1386.75	0.01095	0.51937
1381.79	0.0118	0.55993
1376.86	0.01242	0.58898
1371.78	0.01206	0.57187
1366.93	0.00988	0.46869
1361.92	0.00724	0.34329
1356.95	0.00614	0.29135
1352.02	0.00604	0.2867
1347.12	0.00619	0.29384
1342.08	0.00616	0.29224
1337.08	0.0054	0.25627
1332.29	0.0054	0.25598
1327.18	0.00557	0.26417
1322.29	0.00464	0.2202
1317.26	0.00375	0.17777
1312.44	0.00368	0.17453
1307.32	0.00383	0.1817
1302.41	0.00384	0.1823
1297.53	0.00392	0.18619
1292.52	0.00432	0.20478
1287.55	0.00474	0.22478
1282.62	0.00436	0.207
1277.73	0.00349	0.16545
1272.72	0.00273	0.12946
1267.74	0.00218	0.10337
1262.8	0.00225	0.10696
1257.91	0.00212	0.10066
1252.89	0.00201	0.09549
1247.91	0.00195	0.09233
1242.98	0.00194	0.0921
1238.08	0.00194	0.09216
1233.07	0.00193	0.09161
1228.1	0.00177	0.0841
1223.17	0.00205	0.09721
1218.28	0.00236	0.11193
1213.29	0.00258	0.12259
1208.33	0.0031	0.14708
1203.42	0.00358	0.17002
1198.4	0.00414	0.19646
1193.43	0.00492	0.23328
1188.49	0.00532	0.25216
1183.46	0.00534	0.25326
1178.61	0.0055	0.26082
1173.66	0.0059	0.27987
1168.62	0.0068	0.3225
1163.76	0.00878	0.41666
1158.8	0.01082	0.51321
1153.75	0.01206	0.57196
1148.88	0.01345	0.63823
1143.92	0.01517	0.71944
1138.88	0.01681	0.79724
1134.01	0.01663	0.78906
1129.05	0.0145	0.68777
1124.01	0.01266	0.60078
1119.14	0.01185	0.56215
1114.19	0.01161	0.55057
1109.16	0.01145	0.5432
1104.29	0.01181	0.56048
1099.24	0.01256	0.59596
1094.34	0.01275	0.60481
1089.37	0.01285	0.60945
1084.45	0.01362	0.64634
1079.46	0.01437	0.68155
1074.51	0.01496	0.70976
1069.49	0.01457	0.69105
1064.64	0.01273	0.60373
1059.6	0.01036	0.49151
1054.62	0.00779	0.36944
1049.79	0.00571	0.27068
1044.78	0.00463	0.2198
1039.83	0.00348	0.16504
1034.92	0.00279	0.13226
1029.96	0.00208	0.09859
1025.04	0.0012	0.05707
1020.06	0.00101	0.04781
1015.04	0.000658354	0.03123
1010.16	0.00045207	0.02145
1005.13	0.000442172	0.02098
1000.25	0.000339605	0.01611
995.219	0.00025635	0.01216
990.337	0.000261003	0.01238
985.312	0.000244367	0.01159
980.433	0.000162703	0.00772
975.414	0.00015157	0.00719
970.446	0.000163404	0.00775
965.529	0.000137059	0.0065
960.571	8.85249e-05	0.0042
955.574	3.18181e-05	0.00151
950.629	4.20786e-05	0.002
945.735	5.12182e-05	0.00243
940.805	6.75128e-05	0.0032
935.752	6.27287e-05	0.00298
932.474	0.000102117	0.00484
927.497	0.000192695	0.00914
922.488	0.000336343	0.01596
917.533	0.00064571	0.03063
912.55	0.000883916	0.04193
907.621	0.000811126	0.03848
902.584	0.00072724	0.0345
897.523	0.000639184	0.03032
892.598	0.000344684	0.01635
887.572	0.000291115	0.01381
882.68	0.000432507	0.02052
877.613	0.000524941	0.0249
872.68	0.000474243	0.0225
867.653	0.000336669	0.01597
862.686	0.000234635	0.01113
857.702	0.000115051	0.00546
852.705	8.65912e-05	0.00411
847.696	7.33469e-05	0.00348
842.746	0.000111985	0.00531
837.784	0.000194169	0.00921
832.814	0.000181984	0.00863
827.835	0.000229771	0.0109
822.849	0.000307414	0.01458
817.858	0.000357935	0.01698
812.798	0.000543248	0.02577
806.706	0.000802743	0.03808
801.848	0.000869629	0.04125
796.925	0.000670127	0.03179
792.993	0.000418455	0.01985
787.505	0.000353236	0.01676
781.431	0.000363839	0.01726
778.071	0.000290962	0.0138
773.028	0.000466799	0.02214
766.947	0.000868891	0.04122
761.821	0.000998567	0.04737
758.178	0.000683455	0.03242
752.724	0.000786768	0.03732
748.286	0.00181	0.086
742.651	0.00187	0.08854
738.334	0.000603672	0.02864
732.745	0.000274393	0.01302
728.389	0.000194752	0.00924
722.851	0.000189862	0.00901
718.463	0.00021609	0.01025
713.279	0.000163978	0.00778
707.68	9.50507e-05	0.00451
703.576	0.000570304	0.02705
698.467	0.00162	0.07689
693.482	0.00141	0.06665
688.755	0.000211804	0.01005
683.5	1.65848e-05	0.000786757
678.823	3.05983e-05	0.00145
673.28	5.84405e-05	0.00277
668.965	7.32934e-05	0.00348
663.76	3.49315e-05	0.00166
658.173	3.41432e-05	0.00162
654.14	4.89926e-05	0.00232
649.048	6.18621e-05	0.00293
644.281	4.09569e-05	0.00194
639.229	5.24768e-05	0.00249
633.516	6.97103e-05	0.00331
628.677	6.84317e-05	0.00325
624.52	8.81426e-05	0.00418
619.376	6.39565e-05	0.00303
614.651	7.12732e-05	0.00338
609.749	9.00943e-05	0.00427
604.822	0.00010095	0.00479
599.944	0.000114523	0.00543
595.046	0.000167907	0.00797
590.132	0.000232853	0.01105
585.171	0.000187635	0.0089
579.618	0.000132066	0.00626
575.352	0.000109892	0.00521
570.526	0.000102483	0.00486
565.633	7.47578e-05	0.00355
560.738	0.000109349	0.00519
555.815	0.00014894	0.00707

## Sheet: Phe-mannose
Wavenumber (cm-1)	IR yield	Normalized IR yield
1838.2	0.000121703	0.00586
1833.14	0.000146823	0.00707
1828.11	9.25714e-05	0.00446
1823.11	8.37925e-05	0.00404
1818.47	0.000143853	0.00693
1813.19	0.000111348	0.00536
1808.27	0.000229492	0.01106
1803.38	0.00027957	0.01347
1798.51	0.000249191	0.01201
1793.35	0.00028841	0.01389
1788.54	0.000289905	0.01397
1783.44	0.000386593	0.01862
1778.68	0.000893804	0.04306
1773.63	0.00538	0.25925
1768.62	0.01414	0.68129
1763.63	0.02076	1
1758.66	0.01653	0.7963
1753.73	0.00701	0.33777
1748.82	0.00242	0.11649
1743.95	0.000780312	0.03759
1738.79	0.000337599	0.01626
1733.97	0.00018585	0.00895
1728.88	0.000135489	0.00653
1724.11	0.000106864	0.00515
1719.07	0.000110218	0.00531
1714.07	0.000115079	0.00554
1709.09	0.000109434	0.00527
1704.14	9.71361e-05	0.00468
1699.22	6.58722e-05	0.00317
1694.33	0.000114486	0.00552
1689.18	0.000127759	0.00616
1684.35	8.32489e-05	0.00401
1679.26	9.84501e-05	0.00474
1674.49	0.00010641	0.00513
1669.46	0.000107217	0.00517
1664.46	0.000136636	0.00658
1659.5	0.00010821	0.00521
1654.56	5.7603e-05	0.00278
1649.65	4.85762e-05	0.00234
1644.5	4.93145e-05	0.00238
1639.66	8.7146e-05	0.0042
1634.57	0.000119043	0.00574
1629.78	9.69763e-05	0.00467
1624.76	8.92063e-05	0.0043
1619.76	8.23635e-05	0.00397
1614.8	5.9047e-05	0.00284
1609.87	3.36437e-05	0.00162
1604.97	0.000116915	0.00563
1599.84	0.000127709	0.00615
1595	6.01318e-05	0.0029
1589.93	8.4107e-05	0.00405
1585.15	7.05801e-05	0.0034
1580.15	7.6899e-05	0.0037
1575.18	0.000102206	0.00492
1570.25	0.000135618	0.00653
1565.09	0.000142781	0.00688
1560.22	0.000133184	0.00642
1555.38	0.000214228	0.01032
1550.32	0.000190716	0.00919
1545.3	0.000181007	0.00872
1540.31	0.000202466	0.00975
1535.59	0.000144107	0.00694
1530.43	0.000120922	0.00583
1525.54	0.000111071	0.00535
1520.68	6.3335e-05	0.00305
1515.62	6.73454e-05	0.00324
1510.6	7.11469e-05	0.00343
1505.61	7.30101e-05	0.00352
1500.65	6.48851e-05	0.00313
1495.72	7.16432e-05	0.00345
1490.83	9.08054e-05	0.00431
1485.97	0.000121448	0.00576
1480.92	8.67179e-05	0.00411
1475.91	7.6136e-05	0.00361
1470.93	0.000108034	0.00512
1465.98	0.000160603	0.00762
1461.07	0.000189545	0.00899
1456.19	0.000200434	0.00951
1451.13	0.000438566	0.0208
1446.11	0.00147	0.06974
1441.13	0.00276	0.13116
1436.38	0.00293	0.13915
1431.46	0.00206	0.09757
1426.37	0.00172	0.08139
1421.32	0.00225	0.10666
1416.51	0.00351	0.16644
1411.53	0.00482	0.22843
1406.58	0.0062	0.29411
1401.67	0.00854	0.40512
1396.6	0.00993	0.47112
1391.56	0.01056	0.50074
1386.75	0.01121	0.53162
1381.79	0.0125	0.59292
1376.86	0.01306	0.61959
1371.78	0.01211	0.57471
1366.93	0.01011	0.47971
1361.92	0.00844	0.40045
1356.95	0.00682	0.32334
1352.02	0.00586	0.27811
1347.12	0.00593	0.28121
1342.08	0.00571	0.27083
1337.08	0.00522	0.24757
1332.11	0.0049	0.23267
1327.18	0.00491	0.23312
1322.29	0.00476	0.22557
1317.26	0.0044	0.20865
1312.27	0.00434	0.20579
1307.32	0.00464	0.2201
1302.41	0.00459	0.21753
1297.53	0.00444	0.21081
1292.52	0.00453	0.21499
1287.55	0.00443	0.21029
1282.62	0.00434	0.20581
1277.73	0.00419	0.19878
1272.72	0.00346	0.16403
1267.74	0.00242	0.1148
1262.8	0.00197	0.0936
1257.91	0.00192	0.09122
1252.89	0.00188	0.08906
1247.91	0.00207	0.09822
1242.98	0.00227	0.10788
1238.08	0.00198	0.09382
1233.07	0.00178	0.0844
1228.1	0.00183	0.08697
1223.17	0.00197	0.09343
1218.28	0.00227	0.10786
1213.29	0.00298	0.14137
1208.33	0.00337	0.15984
1203.42	0.00356	0.16885
1198.4	0.0039	0.18509
1193.43	0.00494	0.23428
1188.49	0.00589	0.27952
1183.46	0.00589	0.27951
1178.47	0.00542	0.25717
1173.66	0.00552	0.26163
1168.62	0.00644	0.30559
1163.62	0.00935	0.44347
1158.67	0.01136	0.53891
1153.75	0.01224	0.58078
1148.88	0.0139	0.65957
1143.92	0.01547	0.73379
1138.88	0.01715	0.81373
1133.88	0.01694	0.80378
1129.05	0.01507	0.71483
1124.01	0.01331	0.6315
1119.14	0.01267	0.60117
1114.19	0.0122	0.57857
1109.16	0.01185	0.56223
1104.29	0.01227	0.5823
1099.24	0.01296	0.61479
1094.34	0.01309	0.62085
1089.49	0.01362	0.6459
1084.45	0.01409	0.66859
1079.46	0.01463	0.69423
1074.51	0.01494	0.70865
1069.61	0.01461	0.69303
1064.64	0.01316	0.62428
1059.71	0.0104	0.49316
1054.73	0.00786	0.3731
1049.68	0.00595	0.28249
1044.78	0.00488	0.23142
1039.83	0.00412	0.19534
1034.92	0.00279	0.13232
1029.85	0.00206	0.0976
1025.04	0.00153	0.07273
1020.06	0.0012	0.0569
1015.14	0.000704881	0.03344
1010.06	0.000329142	0.01561
1005.13	0.000256358	0.01216
1000.25	0.000235521	0.01117
995.219	0.000333038	0.0158
990.337	0.000265692	0.0126
985.408	0.000166464	0.0079
980.433	0.000178982	0.00849
975.414	0.000188639	0.00895
970.446	0.000115786	0.00549
965.529	0.000125572	0.00596
960.571	0.00015141	0.00718
955.574	7.51203e-05	0.00356
950.629	4.21873e-05	0.002
945.735	9.30282e-05	0.00441
940.805	0.000113272	0.00537
940.594	7.98705e-05	0.00379
935.653	0.000112112	0.00532
930.678	0.000127961	0.00607
925.671	0.000162332	0.0077
920.719	0.000287967	0.01366
915.654	0.000447825	0.02124
910.727	0.000617988	0.02932
905.772	0.000664725	0.03153
900.791	0.000496293	0.02354
895.786	0.000312934	0.01485
890.758	0.000314696	0.01493
885.787	0.000358518	0.01701
880.795	0.000383213	0.01818
875.859	0.000380988	0.01807
870.829	0.000273724	0.01299
865.857	0.000157969	0.00749
860.868	9.38828e-05	0.00445
855.865	6.4644e-05	0.00307
850.921	6.90166e-05	0.00327
845.892	9.31303e-05	0.00442
840.923	0.00016288	0.00773
835.943	0.000177941	0.00844
830.955	0.000116872	0.00554
825.958	9.11557e-05	0.00432
820.956	0.000160357	0.00761
815.883	0.000304837	0.01446
810.097	0.000572563	0.02716
805.157	0.000639649	0.03034
800.215	0.000472751	0.02243
795.022	0.000301303	0.01429
790.081	0.000135943	0.00645
784.958	0.000182858	0.00867
781.04	0.000200392	0.00951
775.797	0.000316461	0.01501
771.034	0.000642676	0.03049
765.521	0.00086841	0.0412
759.86	0.000745252	0.03535
754.842	0.000529743	0.02513
750.167	0.0013	0.06178
745.167	0.00159	0.07531
740.179	0.000724958	0.03439
735.046	0.000158448	0.00752
729.617	0.000131906	0.00626
726.129	0.000119653	0.00568
720.83	9.07081e-05	0.0043
715.056	5.87226e-05	0.00279
710.216	7.54458e-05	0.00358
706.027	0.000745072	0.03534
700.922	0.00179	0.08468
695.129	0.00122	0.0577
691.117	0.000126941	0.00602
685.438	4.04454e-05	0.00192
681.081	2.35927e-05	0.00112
675.7	2.66337e-05	0.00126
670.272	1.82247e-05	0.000864552
666.061	1.6207e-05	0.000768833
661.129	2.69902e-05	0.00128
656.016	1.46535e-05	0.000695137
650.69	1.98438e-05	0.000941355
645.041	1.91456e-05	0.000908233
639.851	1.18036e-05	0.000559944
635.06	2.18682e-05	0.00104
631.005	5.12038e-05	0.00243
626.038	6.27582e-05	0.00298
620.466	5.95528e-05	0.00283
614.807	3.39064e-05	0.00161
611.042	7.15132e-06	0.000339247
605.984	1.31891e-05	0.000625671
600.018	3.08915e-05	0.00147
595.001	8.50709e-05	0.00404

## Sheet: Phe-galactose
Wavenumber (cm-1)	IR yield	Normalized IR yield
1838.2	4.72397e-05	0.00261
1833.14	6.24797e-05	0.00345
1828.11	7.74212e-05	0.00428
1823.44	7.48666e-05	0.00414
1818.47	9.52291e-05	0.00527
1813.19	7.15764e-05	0.00396
1808.27	0.000199092	0.01101
1803.38	0.000214711	0.01187
1798.51	0.000251061	0.01388
1793.35	0.000281644	0.01557
1788.54	0.000232337	0.01285
1783.44	0.000358333	0.01981
1778.68	0.000577108	0.03191
1773.63	0.00414	0.229
1768.62	0.01202	0.66442
1763.63	0.01809	1
1758.66	0.01576	0.87151
1753.73	0.00739	0.40869
1748.82	0.00237	0.13087
1743.95	0.000623611	0.03448
1738.79	0.000198309	0.01097
1733.97	0.000153104	0.00847
1728.88	0.000140238	0.00775
1724.11	0.000143115	0.00791
1719.07	0.000108165	0.00598
1714.07	6.91456e-05	0.00382
1709.09	8.72817e-05	0.00483
1704.14	0.000112578	0.00622
1699.22	7.51439e-05	0.00415
1694.33	9.60533e-05	0.00531
1689.18	0.000106032	0.00586
1684.35	5.04146e-05	0.00279
1679.26	2.94505e-05	0.00163
1674.49	0.000109219	0.00604
1669.46	9.27526e-05	0.00513
1664.46	3.76848e-05	0.00208
1659.5	3.83322e-05	0.00212
1654.56	5.72958e-05	0.00317
1649.65	6.46573e-05	0.00358
1644.5	3.20412e-05	0.00177
1639.66	1.59022e-05	0.000879285
1634.57	6.08153e-05	0.00336
1629.78	7.91012e-05	0.00437
1624.76	5.39733e-05	0.00298
1619.76	3.09581e-05	0.00171
1614.8	3.64526e-05	0.00202
1609.87	5.14391e-05	0.00284
1604.97	3.18856e-05	0.00176
1599.84	4.23865e-05	0.00234
1595	2.32705e-05	0.00129
1589.93	6.96285e-06	0.000385001
1585.15	1.06059e-05	0.000586436
1580.15	2.5442e-05	0.00141
1575.18	3.5781e-05	0.00198
1570.25	8.20338e-05	0.00454
1565.09	0.0001181	0.00653
1560.22	0.000146351	0.00809
1555.38	0.000176705	0.00977
1550.32	0.00019561	0.01082
1545.3	0.000175747	0.00972
1540.31	8.53967e-05	0.00472
1535.59	4.4442e-05	0.00246
1530.43	5.29918e-05	0.00293
1525.54	4.37502e-05	0.00242
1520.68	3.21932e-05	0.00178
1515.62	4.53101e-05	0.00251
1510.6	4.55716e-05	0.00252
1505.61	2.34101e-05	0.00129
1500.65	3.25472e-05	0.0018
1495.72	7.09673e-05	0.00392
1490.83	7.53661e-05	0.00417
1490.83	8.25079e-05	0.00391
1485.97	7.38242e-05	0.0035
1480.92	4.65469e-05	0.00221
1475.91	4.14521e-05	0.00197
1470.93	9.38544e-05	0.00445
1465.98	0.000155129	0.00736
1461.07	0.000162762	0.00772
1456.19	0.000155155	0.00736
1451.13	0.000246783	0.01171
1446.11	0.000646868	0.03069
1441.13	0.0017	0.08041
1436.38	0.00245	0.11606
1431.26	0.00193	0.09147
1426.37	0.00127	0.06013
1421.52	0.0015	0.07095
1416.51	0.00288	0.13655
1411.53	0.00474	0.22477
1406.58	0.00651	0.30879
1401.67	0.00901	0.4276
1396.6	0.01029	0.48826
1391.75	0.01103	0.52336
1386.75	0.01062	0.50369
1381.79	0.00936	0.44419
1376.67	0.00694	0.32924
1371.78	0.00546	0.25913
1366.93	0.00431	0.20427
1361.92	0.00376	0.17856
1356.95	0.00379	0.17971
1352.02	0.00404	0.19158
1347.12	0.00425	0.20154
1342.08	0.00459	0.21789
1337.26	0.00393	0.18641
1332.29	0.003	0.14221
1327.18	0.00311	0.14739
1322.29	0.00317	0.15048
1317.26	0.00331	0.15685
1312.27	0.00357	0.16929
1307.32	0.00354	0.16789
1302.41	0.00341	0.16175
1297.53	0.00329	0.15617
1292.52	0.00315	0.14942
1287.55	0.00304	0.14434
1282.62	0.00282	0.13378
1277.73	0.00212	0.10039
1272.72	0.00133	0.06317
1267.74	0.00123	0.05856
1262.8	0.00117	0.05556
1257.91	0.000937775	0.04449
1252.89	0.00106	0.05037
1247.91	0.00113	0.05368
1242.98	0.0011	0.05207
1238.08	0.000982366	0.0466
1233.07	0.00104	0.04918
1228.1	0.00124	0.05901
1223.17	0.00139	0.0658
1218.28	0.00143	0.068
1213.29	0.00175	0.08296
1208.33	0.00205	0.09729
1203.42	0.00231	0.10961
1198.4	0.00256	0.12126
1193.43	0.00262	0.12426
1188.49	0.0027	0.12796
1183.46	0.0027	0.12811
1178.61	0.00279	0.13223
1173.66	0.00313	0.14846
1168.62	0.00465	0.22045
1163.76	0.00699	0.33158
1158.67	0.00869	0.41223
1153.75	0.0103	0.48839
1148.75	0.01184	0.56185
1143.92	0.01408	0.66798
1138.88	0.016	0.75912
1134.01	0.01571	0.74513
1129.05	0.01312	0.62233
1124.13	0.01076	0.51023
1119.14	0.00927	0.43974
1114.19	0.00787	0.37318
1109.16	0.00825	0.39131
1104.29	0.00961	0.45565
1099.36	0.01043	0.49496
1094.34	0.01093	0.51869
1089.37	0.01229	0.58282
1084.45	0.01458	0.69179
1079.46	0.0159	0.75404
1074.51	0.01563	0.74145
1069.61	0.01497	0.70996
1064.64	0.0137	0.64983
1059.6	0.01178	0.55868
1054.73	0.01074	0.50934
1049.79	0.00988	0.46854
1044.78	0.00849	0.40273
1039.83	0.00768	0.36443
1034.92	0.00705	0.33428
1029.96	0.00445	0.21128
1024.93	0.00202	0.09602
1020.06	0.00103	0.04873
1015.04	0.000624703	0.02963
1010.16	0.000327929	0.01556
1005.13	0.000132694	0.00629
1000.15	7.85651e-05	0.00373
995.219	0.000103121	0.00489
990.337	0.000130836	0.00621
985.312	8.94623e-05	0.00424
980.433	3.19508e-05	0.00152
975.414	3.17281e-05	0.00151
970.446	5.01697e-05	0.00238
965.529	2.7198e-05	0.00129
960.571	3.08055e-05	0.00146
955.574	3.7739e-05	0.00179
950.629	2.07395e-05	0.000983846
945.735	3.88543e-05	0.00184
940.717	5.66696e-05	0.00269
935.839	3.07539e-05	0.00146
942.417	5.82698e-05	0.00276
937.419	5.66557e-05	0.00269
932.474	7.45733e-05	0.00354
927.497	8.72307e-05	0.00414
922.488	7.92397e-05	0.00376
917.533	9.96475e-05	0.00473
912.55	0.000146644	0.00696
907.621	0.000181942	0.00863
902.503	0.000168499	0.00799
897.603	0.000127334	0.00604
892.598	0.000102179	0.00485
887.572	8.34313e-05	0.00396
882.602	4.70546e-05	0.00223
877.613	2.89174e-05	0.00137
872.68	3.86893e-05	0.00184
867.653	4.85052e-05	0.0023
862.391	7.29056e-05	0.00346
857.702	8.76352e-05	0.00416
852.777	6.15752e-05	0.00292
847.767	3.8515e-05	0.00183
842.746	4.7004e-05	0.00223
837.784	6.42531e-05	0.00305
832.814	5.17633e-05	0.00246
827.835	2.53814e-05	0.0012
821.913	3.02674e-05	0.00144
817.263	8.42596e-05	0.004
812.602	0.00012072	0.00573
807.285	0.000150457	0.00714
802.103	0.000165732	0.00786
797.427	0.000197828	0.00938
791.443	0.000250285	0.01187
787.995	0.000262969	0.01247
782.578	0.000273855	0.01299
777.117	0.000294771	0.01398
772.615	0.000274925	0.01304
767.237	0.000171579	0.00814
762.508	9.80652e-05	0.00465
757.499	0.000138574	0.00657
752.278	0.000711089	0.03373
747.68	0.0015	0.07103
741.512	0.00108	0.05107
738.334	0.000255815	0.01214
733.38	4.05224e-05	0.00192
728.181	3.73839e-05	0.00177
723.468	7.37485e-05	0.0035
717.906	0.000108141	0.00513
712.082	0.000100125	0.00475
708.516	9.58117e-05	0.00455
702.655	0.000387904	0.0184
698.659	0.00117	0.05527
693.623	0.000896127	0.04251
688.755	9.85611e-05	0.00468
682.952	8.42151e-06	0.000399502
677.833	8.76125e-06	0.000415619
672.837	1.52356e-05	0.000722749
667.438	2.39702e-05	0.00114
664.018	3.25344e-05	0.00154
658.85	2.07264e-05	0.000983226
653.057	2.6101e-05	0.00124
647.983	2.2133e-05	0.00105
644.241	9.68548e-06	0.000459463
638.553	1.05208e-05	0.000499091
634.376	1.43737e-05	0.000681862
629.138	3.22367e-05	0.00153
624.558	3.5469e-05	0.00168
619.414	2.78738e-05	0.00132
613.846	1.54462e-05	0.000732743
608.599	2.08739e-05	0.000990223
604.857	3.39137e-05	0.00161
599.84	3.26124e-05	0.00155
593.954	7.89997e-05	0.00375
589.26	8.18694e-05	0.00388
585.204	5.60343e-05	0.00266
580.233	6.06394e-05	0.00288
574.494	3.89081e-05	0.00185
570.463	3.01963e-05	0.00143
565.602	5.37393e-05	0.00255
560.016	4.70816e-05	0.00223
555.815	2.93892e-05	0.00139

## Sheet: PKU patient Phe-hexose fragment
Wavenumber (cm-1)	IR yield	Normalized IR yield
1830.94	0	0
1825.61	0	0
1820.65	2.16256e-05	0.00175
1815.38	1.92973e-05	0.00156
1810.47	0	0
1805.58	0	0
1800.72	0	0
1795.89	0	0
1791.08	0	0
1785.98	0.00020028	0.0162
1781.23	0.00111	0.08974
1776.19	0.00446	0.36057
1771.49	0.00875	0.70748
1766.5	0.01236	1
1761.54	0.01113	0.90059
1756.6	0.00658	0.53206
1751.7	0.00334	0.27057
1746.82	0.000987671	0.0799
1741.97	0.000328685	0.02659
1737.15	8.55598e-05	0.00692
1732.05	0	0
1727.28	3.47807e-05	0.00281
1722.54	5.47791e-05	0.00443
1717.53	3.66443e-05	0.00296
1712.54	1.57872e-05	0.00128
1707.59	0	0
1702.67	8.67416e-05	0.00702
1697.77	9.14572e-05	0.0074
1692.9	4.91248e-05	0.00397
1688.06	0.000148607	0.01202
1682.96	0.000667768	0.05402
1677.9	0.00213	0.17192
1673.14	0.00295	0.23855
1668.42	0.00223	0.18032
1663.16	0.000877463	0.07099
1658.49	0.000373498	0.03022
1653.3	0.000129828	0.0105
1648.68	0	0
1643.82	0	0
1638.72	0	0
1633.92	0	0
1628.88	0	0
1624.13	0	0
1619.16	0	0
1613.95	0	0
1609.29	0	0
1604.14	0	0
1599.29	5.53975e-06	0.000448156
1594.46	3.40614e-06	0.00027555
1589.41	0	0
1584.64	0	0
1579.65	0	0
1574.69	0	0
1569.77	4.65062e-06	0.000376227
1564.87	2.64284e-05	0.00214
1559.76	2.90531e-05	0.00235
1554.93	9.81301e-06	0.000793855
1550.12	3.00411e-05	0.00243
1545.11	3.44146e-05	0.00278
1540.13	1.5446e-05	0.00125
1535.42	2.50681e-05	0.00203
1530.5	1.96492e-05	0.00159
1525.62	1.98274e-05	0.0016
1520.76	4.35291e-05	0.00352
1515.71	5.13094e-05	0.00415
1510.91	3.18611e-05	0.00258
1505.93	0	0
1500.97	0	0
1496.05	0	0
1491.16	0	0
1493.66	1.68094e-05	0.00136
1487.64	1.04279e-05	0.000843595
1482.54	0	0
1477.7	0	0
1472.68	0	0
1467.47	0	0
1462.52	4.49684e-06	0.000363786
1457.6	9.10958e-05	0.00737
1452.5	0.00038873	0.03145
1447.43	0.000645664	0.05223
1442.61	0.000736837	0.05961
1437.62	0.000691969	0.05598
1432.66	0.000516673	0.0418
1427.74	0.000444052	0.03592
1422.64	0.000805566	0.06517
1417.59	0.00111	0.09015
1412.57	0.00154	0.12427
1407.58	0.00207	0.16734
1402.44	0.00237	0.1918
1397.53	0.00269	0.21785
1392.45	0.0033	0.26721
1387.42	0.00376	0.30428
1382.42	0.00375	0.30368
1372.54	0.00331	0.2676
1367.46	0.00452	0.36533
1362.61	0.00428	0.34601
1357.6	0.0042	0.33943
1352.64	0.00398	0.32175
1347.53	0.00365	0.29544
1342.63	0.00339	0.27441
1337.6	0.00331	0.26799
1332.6	0.0032	0.25898
1327.64	0.00288	0.23288
1322.72	0.00224	0.18081
1317.84	0.00163	0.13193
1312.65	0.00132	0.10674
1307.84	0.00179	0.14483
1302.89	0.00193	0.15648
1297.99	0.00203	0.16405
1292.95	0.00233	0.18847
1287.95	0.00207	0.16763
1282.83	0.0019	0.15349
1277.91	0.00202	0.16342
1273.04	0.0015	0.12109
1268.03	0.00105	0.08504
1263.07	0.000910165	0.07363
1257.99	0.00077558	0.06274
1253.1	0.000793789	0.06422
1248.1	0.000748526	0.06055
1242.99	0.000840295	0.06798
1238.07	0.00115	0.09337
1233.04	0.00138	0.11187
1228.2	0.0016	0.12949
1223.25	0.00149	0.12026
1218.19	0.00166	0.13435
1213.17	0.00164	0.13307
1208.2	0.00144	0.11668
1203.26	0.00145	0.1172
1198.37	0.00165	0.13308
1193.37	0.00216	0.17486
1188.42	0.00211	0.17064
1183.37	0.00234	0.18922
1178.36	0.00231	0.18681
1173.4	0.00238	0.19261
1168.48	0.00424	0.34335
1163.46	0.00552	0.44659
1158.49	0.00634	0.51298
1153.56	0.00726	0.5874
1148.54	0.00809	0.65458
1143.56	0.00868	0.70192
1138.63	0.00843	0.6819
1133.62	0.00729	0.58991
1128.65	0.00656	0.53033
1123.72	0.00578	0.4674
1118.71	0.00509	0.4119
1113.75	0.00533	0.43118
1108.58	0.00541	0.43801
1103.83	0.00563	0.45512
1098.88	0.00616	0.49837
1093.85	0.00665	0.53828
1088.87	0.00665	0.53825
1083.82	0.00604	0.48856
1078.82	0.0054	0.43657
1073.98	0.00448	0.36218
1068.96	0.00283	0.22868
1064.09	0.0021	0.16976
1059.16	0.0017	0.13759
1054.27	0.00131	0.10581
1049.21	0.0014	0.1133
1044.31	0.00152	0.12262
1039.35	0.0015	0.1212
1034.33	0.00144	0.11612
1029.35	0.0012	0.0968
1024.43	0.000825319	0.06677
1019.45	0.000617328	0.04994
1014.42	0.000701216	0.05673
1009.53	0.000700289	0.05665
1004.6	0.000551194	0.04459
999.612	0.000593305	0.048
994.578	0.000755654	0.06113
989.692	0.00126	0.10176
984.662	0.00125	0.10094
979.779	0.000795359	0.06434
974.756	0.000649783	0.05257
969.879	0.000499571	0.04041
964.865	0.000484315	0.03918
959.904	0.000560628	0.04535
954.995	0.000939427	0.076
949.957	0.00137	0.11049
945.061	0.00206	0.16697
940.128	0.00239	0.1933
935.161	0.00172	0.13907
930.16	0.000632855	0.0512
925.214	2.70335e-05	0.00219
920.32	3.3603e-05	0.00272
915.396	1.16825e-05	0.000945094
910.442	0	0
905.461	0	0
900.455	0	0
897.989	1.39339e-05	0.00113
893.018	1.80121e-05	0.00146
888.023	1.77927e-05	0.00144
883.005	2.29297e-05	0.00185
878.045	2.52711e-05	0.00204
873.064	1.45988e-05	0.00118
868.065	2.42066e-05	0.00196
862.9	4.13322e-05	0.00334
858.165	2.87606e-05	0.00233
853.045	1.76216e-05	0.00143
848.202	1.35297e-05	0.00109
843.273	2.19222e-06	0.000177347
838.261	1.36325e-06	0.000110285
833.309	0	0
828.006	6.59189e-06	0.000533272
823.244	7.06994e-06	0.000571946
818.47	7.457e-06	0.000603258
813.422	1.714e-05	0.00139
807.591	1.47336e-05	0.00119
802.742	5.64251e-06	0.000456469
797.129	8.04117e-06	0.000650516
792.282	1.35424e-05	0.0011
787.064	5.93411e-06	0.000480059
783.623	9.56531e-06	0.000773816
778.339	9.64126e-06	0.00077996
772.296	0	0
768.751	2.68806e-05	0.00217
763.264	2.58601e-05	0.00209
757.458	0	0
753.881	1.72752e-05	0.0014
748.054	0.000330031	0.0267
743.085	0.000328126	0.02654
739.05	2.23737e-05	0.00181
732.709	7.60014e-06	0.000614837
729.106	2.10621e-05	0.0017
723.874	3.2836e-05	0.00266
718.207	5.02991e-05	0.00407
713.387	4.53719e-05	0.00367
707.79	1.37909e-05	0.00112
704.437	3.84254e-05	0.00311
699.081	0.000223377	0.01807
693.525	0.000225857	0.01827
688.855	3.96005e-05	0.0032
683.237	1.51357e-05	0.00122
679.757	0	0
674.114	0	0
668.832	0	0
663.811	0	0
660.107	2.84728e-06	0.00023034
654.591	4.33102e-05	0.0035
649.213	4.40087e-05	0.00356
644.416	0	0
640.455	0	0
634.769	4.00548e-05	0.00324
630.041	4.13437e-05	0.00334
624.777	2.87477e-05	0.00233
620.882	2.69842e-05	0.00218
615.265	0	0
611.097	1.34564e-05	0.00109
605.882	2.84683e-05	0.0023

## Sheet: Phe-glucose fragment
Wavenumber (cm-1)	IR yield	Normalized IR yield
1830.87	0	0
1825.53	0	0
1820.56	0	0
1815.28	2.61739e-06	0.000211742
1810.36	3.77037e-06	0.000305016
1805.46	1.98619e-05	0.00161
1800.6	1.78207e-05	0.00144
1795.75	4.65618e-05	0.00377
1790.62	6.17527e-05	0.005
1785.83	0.000123256	0.00997
1781.06	0.000714982	0.05784
1776.01	0.00258	0.20874
1771.3	0.00695	0.56226
1766.3	0.01143	0.92503
1761.33	0.01199	0.96965
1756.38	0.00768	0.62143
1751.47	0.00252	0.20371
1746.58	0.00056042	0.04534
1741.72	0.000197014	0.01594
1736.88	5.9592e-05	0.00482
1732.07	5.10477e-05	0.00413
1726.99	2.3547e-05	0.0019
1721.94	1.13807e-05	0.000920678
1717.22	1.64996e-05	0.00133
1712.22	1.48506e-05	0.0012
1707.26	0	0
1702.32	0	0
1697.41	2.53949e-05	0.00205
1692.53	4.87466e-05	0.00394
1687.68	0.00022325	0.01806
1682.57	0.000852189	0.06894
1677.77	0.00167	0.13486
1672.72	0.00205	0.16582
1667.7	0.00167	0.13538
1662.99	0.0008524	0.06896
1658.03	0.00025199	0.02039
1653.1	4.00198e-05	0.00324
1648.2	2.74713e-05	0.00222
1643.32	2.37312e-05	0.00192
1638.21	0	0
1633.39	0	0
1628.34	0	0
1623.32	0	0
1618.32	0	0
1613.36	1.46538e-06	0.000118546
1608.69	0	0
1603.53	0	0
1598.66	0	0
1593.82	4.57396e-06	0.000370025
1588.75	4.56936e-06	0.000369653
1583.97	0	0
1578.97	0	0
1573.99	1.89471e-06	0.000153278
1569.05	4.28529e-06	0.000346672
1564.14	1.05632e-05	0.000854541
1559.02	7.91132e-06	0.000640011
1554.41	0	0
1549.35	8.96847e-06	0.000725533
1544.32	2.08902e-05	0.00169
1539.33	1.65333e-05	0.00134
1534.6	1.16336e-05	0.00094114
1529.67	2.60969e-05	0.00211
1524.76	1.60775e-05	0.0013
1519.89	3.11016e-06	0.000251607
1514.82	4.66658e-06	0.000377518
1510.01	3.98066e-06	0.000322028
1505.01	2.03863e-06	0.000164921
1500.04	5.8613e-06	0.000474168
1493.21	9.31706e-06	0.000753734
1487.64	1.3356e-05	0.00108
1482.76	4.44506e-05	0.0036
1477.7	3.87767e-05	0.00314
1472.68	5.54512e-06	0.00044859
1467.69	1.91348e-05	0.00155
1462.52	3.99839e-05	0.00323
1457.6	0.000145049	0.01173
1452.5	0.000500231	0.04047
1447.64	0.000875394	0.07082
1442.61	0.000843535	0.06824
1437.62	0.000653132	0.05284
1432.46	0.00060185	0.04869
1427.53	0.000751511	0.0608
1422.44	0.00109	0.08819
1417.39	0.00137	0.1105
1412.57	0.00169	0.13645
1407.58	0.00211	0.17095
1402.44	0.00231	0.18711
1397.53	0.00278	0.22459
1392.45	0.00319	0.25834
1387.42	0.00342	0.27694
1382.42	0.00398	0.32195
1377.46	0.0044	0.35562
1372.54	0.00442	0.35753
1367.46	0.00438	0.35395
1362.42	0.00433	0.35056
1357.6	0.00406	0.32862
1352.64	0.0038	0.30774
1347.34	0.00374	0.3026
1342.63	0.00367	0.29721
1337.6	0.00339	0.27404
1332.6	0.00284	0.22978
1327.82	0.00217	0.17546
1322.72	0.00183	0.14796
1317.84	0.0017	0.1372
1312.82	0.00155	0.12551
1307.66	0.0017	0.13746
1302.89	0.0019	0.15362
1297.99	0.00185	0.14974
1292.95	0.00185	0.14935
1287.95	0.00186	0.15085
1283	0.00151	0.12187
1277.91	0.00124	0.10024
1273.04	0.0011	0.08884
1268.03	0.00088738	0.07179
1263.07	0.000902945	0.07305
1258.15	0.000894468	0.07236
1253.1	0.000691287	0.05592
1248.1	0.000663725	0.05369
1243.14	0.000740632	0.05992
1238.07	0.00101	0.08193
1233.04	0.00129	0.10443
1228.2	0.0015	0.12136
1223.1	0.00158	0.12771
1218.19	0.00152	0.12288
1213.17	0.00165	0.13309
1208.2	0.0017	0.13778
1203.26	0.0016	0.12959
1198.23	0.00177	0.14329
1193.37	0.00202	0.16373
1188.42	0.00228	0.18464
1183.37	0.00244	0.19701
1178.36	0.00258	0.20904
1173.4	0.00338	0.27373
1168.48	0.00421	0.34066
1163.46	0.0054	0.43648
1158.49	0.00625	0.50555
1153.56	0.00705	0.57006
1148.54	0.00798	0.64585
1143.56	0.00814	0.6585
1138.63	0.00813	0.65774
1133.62	0.00736	0.59504
1128.65	0.00661	0.53458
1123.72	0.00581	0.47037
1118.71	0.00512	0.414
1113.62	0.00515	0.41656
1108.7	0.00536	0.43383
1103.83	0.00569	0.45998
1098.76	0.00594	0.48082
1093.73	0.00609	0.49275
1088.87	0.00621	0.50213
1083.94	0.00544	0.44023
1078.82	0.00395	0.31919
1073.98	0.00316	0.25549
1068.96	0.00241	0.1946
1063.98	0.00169	0.13676
1059.16	0.00154	0.12441
1054.27	0.00159	0.12869
1049.21	0.00146	0.11772
1044.31	0.00127	0.10269
1039.24	0.00128	0.1039
1034.33	0.00125	0.10082
1029.35	0.00115	0.0932
1024.43	0.000891171	0.07209
1019.35	0.000619002	0.05008
1014.42	0.0005162	0.04176
1009.53	0.000524984	0.04247
1004.6	0.0005263	0.04258
999.612	0.000713206	0.0577
994.676	0.00104	0.08437
989.595	0.00109	0.08783
984.662	0.00105	0.08506
979.779	0.000731268	0.05916
974.851	0.000441712	0.03573
969.785	0.000344041	0.02783
964.773	0.000268036	0.02168
959.904	0.000401311	0.03247
954.995	0.000935218	0.07566
949.957	0.0018	0.14554
945.061	0.00205	0.16551
940.128	0.00224	0.18117
935.161	0.00162	0.13106
930.16	0.0004692	0.03796
925.214	1.67494e-05	0.00135
920.32	2.74457e-05	0.00222
915.396	2.95959e-05	0.00239
910.442	1.23648e-05	0.001
905.461	3.53071e-06	0.000285628
900.535	1.4276e-06	0.00011549
901.14	1.36716e-05	0.00111
896.189	2.61446e-05	0.00212
891.215	3.50456e-05	0.00284
886.296	5.07395e-05	0.0041
881.278	4.96006e-05	0.00401
876.393	2.50327e-05	0.00203
871.413	4.68636e-05	0.00379
866.489	4.17254e-05	0.00338
861.474	1.54232e-05	0.00125
856.518	1.63311e-05	0.00132
851.547	1.18617e-05	0.00095959
846.563	7.95478e-06	0.000643527
841.079	9.99435e-06	0.000808525
836.701	1.00801e-05	0.000815459
831.754	1.5321e-05	0.00124
826.124	1.76057e-05	0.00142
821.769	1.29451e-05	0.00105
816.603	1.01206e-05	0.000818742
811.047	3.03263e-06	0.000245334
806.915	0	0
801.428	0	0
795.641	2.74152e-06	0.000221784
792.098	6.96099e-06	0.000563132
786.262	5.95529e-06	0.000481772
782.199	8.42151e-06	0.000681285
776.212	1.1966e-05	0.000968029
772.253	7.55091e-06	0.000610855
766.476	5.32595e-06	0.000430859
762.33	1.76918e-05	0.00143
756.194	9.59095e-05	0.00776
752.437	0.000187733	0.01519
746.9	0.000316456	0.0256
741.066	0.000219385	0.01775
737.566	1.24149e-05	0.001
732.141	1.1079e-05	0.000896271
726.276	6.65064e-06	0.000538025
722.505	3.18278e-06	0.000257481
717.148	1.73513e-05	0.0014
712.77	3.32622e-05	0.00269
707.46	8.75935e-05	0.00709
702.228	0.000154204	0.01247
697.84	0.000207254	0.01677
692.939	0.000140802	0.01139
686.574	1.55868e-05	0.00126
682.976	6.70154e-06	0.000542143
677.605	4.43493e-06	0.000358778
673.076	5.28672e-06	0.000427686
667.553	1.94852e-06	0.000157631
662.337	2.88484e-06	0.000233379
657.287	3.13283e-06	0.00025344
652.315	0	0
648.242	7.00091e-06	0.000566361
642.918	9.45779e-06	0.000765118
637.602	5.82181e-06	0.000470974
632.885	9.0811e-07	7.34644e-05
628.354	9.18472e-07	7.43027e-05
623.467	1.45143e-06	0.000117418
618.244	1.38921e-06	0.000112384
612.887	2.31272e-06	0.000187095
608.094	1.25833e-06	0.000101797
603.59	0	0
598.52	9.72687e-07	7.86886e-05
593.086	6.40012e-06	0.000517758
587.717	1.96743e-05	0.00159
583.678	2.07779e-05	0.00168
578.708	6.67574e-06	0.000540055
573.532	4.12313e-06	0.000333554
568.829	4.40737e-06	0.000356548
563.828	1.50461e-05	0.00122

## Sheet: Phe-mannose fragment
Wavenumber (cm-1)	IR yield	Normalized IR yield
1843.19	2.54461e-06	0.000205854
1837.49	4.54278e-06	0.000367502
1832.82	3.8395e-06	0.000310609
1827.51	0	0
1822.89	2.56354e-06	0.000207386
1817.64	1.03229e-05	0.000835107
1812.75	9.19848e-06	0.000744141
1807.88	0	0
1802.71	2.93509e-05	0.00237
1797.9	6.86426e-05	0.00555
1793.11	0.000119853	0.0097
1788.03	0.000369683	0.02991
1783.29	0.000937161	0.07581
1778.27	0.00208	0.16857
1773.27	0.00532	0.4302
1768.3	0.00935	0.7561
1763.36	0.01047	0.84728
1758.45	0.00723	0.5845
1753.57	0.00434	0.35126
1748.71	0.00267	0.2159
1743.58	0.000821997	0.0665
1738.78	0.000157724	0.01276
1733.7	3.09357e-05	0.0025
1728.95	3.03383e-05	0.00245
1723.94	4.50871e-05	0.00365
1718.95	2.23507e-05	0.00181
1713.99	4.87452e-06	0.00039434
1709.07	1.65229e-05	0.00134
1704.16	3.16534e-05	0.00256
1699.01	2.15223e-05	0.00174
1694.16	1.91326e-05	0.00155
1689.35	0.000207288	0.01677
1684.28	0.000690834	0.05589
1679.52	0.00163	0.13193
1674.51	0.0024	0.19406
1669.53	0.00231	0.18689
1664.58	0.00137	0.11113
1659.66	0.000637554	0.05158
1654.77	0.00021128	0.01709
1649.64	1.7639e-05	0.00143
1644.81	4.29535e-06	0.000347486
1639.74	3.99861e-06	0.00032348
1634.7	0	0
1629.95	0	0
1624.71	0	0
1620.03	0	0
1614.85	0	0
1609.97	0	0
1605.11	9.30416e-06	0.000752689
1600.28	9.032e-06	0.000730673
1595.23	0	0
1590.22	0	0
1585.23	0	0
1580.28	5.77334e-06	0.000467053
1575.6	5.28796e-06	0.000427786
1570.46	0	0
1565.6	1.7827e-06	0.000144217
1560.52	5.95147e-06	0.000481463
1555.72	1.7859e-05	0.00144
1550.71	4.24382e-05	0.00343
1545.5	3.89721e-05	0.00315
1540.79	1.73443e-05	0.0014
1535.88	1.12437e-05	0.000909593
1531	1.01737e-05	0.000823033
1525.92	0	0
1521.1	1.54279e-05	0.00125
1516.08	1.7696e-05	0.00143
1511.1	0	0
1506.15	0	0
1501.24	1.57218e-05	0.00127
1496.35	1.62419e-05	0.00131
1491.5	5.81582e-06	0.00047049
1486.46	2.56012e-05	0.00207
1481.46	3.59407e-05	0.00291
1476.49	2.04423e-05	0.00165
1471.55	0	0
1466.64	0	0
1461.56	0	0
1456.51	3.6849e-06	0.000298102
1451.71	9.34355e-05	0.00756
1446.73	0.000415294	0.0336
1441.78	0.000712656	0.05765
1436.87	0.000643017	0.05202
1431.79	0.000452573	0.03661
1426.95	0.000522922	0.0423
1422.14	0.000610083	0.04935
1422.64	0.000608701	0.04924
1417.59	0.00106	0.08551
1412.57	0.00166	0.1345
1407.58	0.00208	0.16863
1402.44	0.00252	0.20353
1397.53	0.00283	0.22905
1392.45	0.00316	0.25602
1387.42	0.00339	0.27422
1382.42	0.00369	0.29811
1377.46	0.00379	0.30691
1372.54	0.00384	0.31044
1367.46	0.00427	0.34511
1362.42	0.00429	0.34697
1357.6	0.00401	0.3244
1352.64	0.00393	0.31764
1347.34	0.00399	0.32277
1342.63	0.0039	0.31517
1337.78	0.00343	0.27723
1332.6	0.00243	0.19645
1327.64	0.00214	0.17276
1322.72	0.00223	0.18036
1317.66	0.00197	0.15949
1312.65	0.00192	0.1553
1307.66	0.00191	0.1548
1302.89	0.00193	0.15629
1297.99	0.00193	0.15588
1292.95	0.00196	0.15895
1287.79	0.00195	0.15812
1283	0.00168	0.13601
1277.91	0.00137	0.11059
1273.04	0.00124	0.10019
1268.03	0.00113	0.09114
1263.07	0.000977467	0.07908
1258.15	0.000875821	0.07085
1253.1	0.000805595	0.06517
1248.1	0.000698683	0.05652
1243.14	0.0007219	0.0584
1238.07	0.000949007	0.07677
1233.19	0.00146	0.11802
1228.05	0.00163	0.13204
1223.25	0.00171	0.13829
1218.19	0.00185	0.14952
1213.17	0.00182	0.14709
1208.2	0.00174	0.14115
1203.26	0.00182	0.14725
1198.23	0.00188	0.1518
1193.37	0.00195	0.158
1188.42	0.00235	0.19026
1183.37	0.0024	0.19454
1178.36	0.00253	0.20476
1173.4	0.00346	0.27969
1168.48	0.0041	0.33204
1163.46	0.00534	0.43198
1158.49	0.0065	0.5257
1153.56	0.00695	0.56212
1148.54	0.00761	0.6156
1143.56	0.00819	0.66243
1138.63	0.00831	0.67217
1133.62	0.0077	0.62297
1128.65	0.00679	0.54896
1123.72	0.00561	0.45387
1118.71	0.0051	0.41288
1113.62	0.00506	0.40898
1108.7	0.00526	0.42548
1103.83	0.00595	0.4815
1098.88	0.0067	0.54239
1093.85	0.00691	0.55917
1088.87	0.00701	0.56736
1083.82	0.00617	0.49925
1078.82	0.00519	0.42009
1073.98	0.00414	0.33524
1068.96	0.00274	0.22176
1064.09	0.00185	0.14942
1059.16	0.00149	0.12092
1054.27	0.00122	0.09894
1049.21	0.00126	0.10175
1044.31	0.00136	0.11038
1039.35	0.00142	0.11523
1034.33	0.00137	0.11092
1029.35	0.00112	0.09032
1024.43	0.000848609	0.06865
1019.35	0.000693515	0.0561
1014.52	0.000403626	0.03265
1009.53	0.000224067	0.01813
1004.6	0.000260739	0.02109
999.612	0.000513602	0.04155
994.676	0.00079098	0.06399
989.595	0.00103	0.08354
984.662	0.00119	0.09619
979.779	0.000882071	0.07136
974.851	0.000429331	0.03473
969.785	0.000364566	0.02949
964.865	0.000280151	0.02266
959.904	0.000582305	0.04711
954.995	0.00101	0.0815
950.046	0.00172	0.13878
945.061	0.00257	0.20831
940.128	0.00206	0.16669
935.161	0.00143	0.11559
930.246	0.000623605	0.05045
925.214	1.17406e-05	0.000949793
920.32	1.01856e-06	8.23994e-05
915.396	0	0
910.442	1.1042e-05	0.000893278
905.461	1.33106e-05	0.00108
900.455	0	0
901.772	1.82503e-05	0.00148
896.797	2.26808e-05	0.00183
891.798	1.70893e-05	0.00138
886.855	3.85726e-05	0.00312
881.812	4.20233e-05	0.0034
876.827	4.45235e-05	0.0036
871.446	4.30707e-05	0.00348
866.877	1.24637e-05	0.00101
861.765	1.58711e-05	0.00128
856.933	1.54043e-05	0.00125
851.507	6.51665e-06	0.000527185
846.861	9.60429e-06	0.00077697
841.984	1.1937e-05	0.000965678
836.955	3.57776e-05	0.00289
832.056	4.39209e-05	0.00355
826.604	1.42095e-05	0.00115
822.093	5.05342e-06	0.000408813
816.507	4.98941e-06	0.000403635
811.584	4.80519e-06	0.000388731
807.173	0	0
801.725	0	0
796.415	0	0
792.23	8.11331e-06	0.000656352
786.188	8.34435e-06	0.000675043
781.445	4.14946e-06	0.000335684
775.805	3.69689e-06	0.000299072
772.308	9.45894e-06	0.000765211
766.684	9.60692e-06	0.000777183
761.143	1.91097e-06	0.000154594
756.36	2.65046e-05	0.00214
750.8	0.000136742	0.01106
747.471	0.000193937	0.01569
742.37	8.98642e-05	0.00727
735.944	2.14933e-05	0.00174
732.534	1.16085e-05	0.000939106
726.852	2.31216e-05	0.00187
721.053	3.51449e-05	0.00284
717.578	2.49836e-05	0.00202
712.278	1.25761e-05	0.00102
707.6	2.25226e-05	0.00182
701.572	9.37891e-05	0.00759
697.659	0.000166328	0.01346
692.227	8.41103e-05	0.0068
687.112	1.57963e-05	0.00128
681.294	2.36556e-06	0.00019137
677.833	0	0
672.44	1.71638e-06	0.000138852
666.564	6.49368e-06	0.000525327
662.214	8.66226e-06	0.000700761
656.602	1.38863e-05	0.00112
652.928	1.21638e-05	0.000984026
647.35	4.29974e-06	0.000347841
641.99	4.80848e-06	0.000388997
636.999	0	0
632.086	3.109e-06	0.000251512
627.211	1.27158e-05	0.00103
622.145	1.00718e-05	0.000814793
617.462	0	0
611.928	1.12052e-05	0.000906484
608.271	1.21385e-05	0.000981985
603.046	3.74648e-06	0.000303084
597.947	2.303e-06	0.000186308
593.349	5.85501e-06	0.00047366

## Sheet: Phe-galactose fragment
Wavenumber (cm-1)	IR yield	Normalized IR yield
1843.19	5.27561e-06	0.000426787
1837.49	5.38789e-06	0.000435871
1832.82	0	0
1827.84	1.48727e-05	0.0012
1822.89	1.46647e-05	0.00119
1817.64	1.02862e-05	0.000832136
1812.75	1.53252e-05	0.00124
1807.88	1.00862e-05	0.000815955
1802.71	8.23056e-06	0.000665837
1797.9	7.57271e-05	0.00613
1793.11	0.000140692	0.01138
1788.03	0.000234198	0.01895
1783.29	0.00056604	0.04579
1778.27	0.00214	0.17319
1773.27	0.00522	0.4223
1768.3	0.00942	0.76213
1763.36	0.01135	0.91806
1758.45	0.00986	0.79759
1753.57	0.00581	0.4702
1748.71	0.0028	0.22674
1743.58	0.000558182	0.04516
1738.78	2.74448e-05	0.00222
1733.7	1.33862e-05	0.00108
1728.95	5.03126e-05	0.00407
1723.94	4.80095e-05	0.00388
1718.95	1.62126e-05	0.00131
1713.99	3.17286e-05	0.00257
1709.07	4.15965e-05	0.00337
1704.16	1.31951e-05	0.00107
1699.01	6.92799e-06	0.000560462
1694.16	4.35738e-05	0.00353
1689.35	0.000123252	0.00997
1684.28	0.000526113	0.04256
1679.52	0.00159	0.12868
1674.51	0.0029	0.23501
1669.53	0.0035	0.28304
1664.58	0.00247	0.2001
1659.66	0.00131	0.10616
1654.77	0.000509067	0.04118
1649.64	0.0001307	0.01057
1644.81	4.86425e-05	0.00394
1639.74	8.49443e-06	0.000687184
1634.96	4.43135e-06	0.000358488
1629.95	1.35484e-06	0.000109604
1624.98	8.75935e-07	7.08616e-05
1619.77	0	0
1614.85	0	0
1609.97	1.50607e-05	0.00122
1605.11	2.04219e-05	0.00165
1600.03	5.51411e-06	0.000446081
1595.23	7.16675e-06	0.000579777
1590.22	6.99418e-06	0.000565816
1585.23	0	0
1580.28	2.91275e-06	0.000235636
1575.35	5.21885e-06	0.000422195
1570.46	3.82051e-06	0.000309072
1565.35	4.05496e-06	0.000328039
1560.52	1.60437e-05	0.0013
1555.48	1.33783e-05	0.00108
1550.71	3.37473e-05	0.00273
1545.5	7.36823e-05	0.00596
1540.79	5.00278e-05	0.00405
1535.88	1.2502e-05	0.00101
1531	2.17784e-05	0.00176
1525.92	3.60007e-05	0.00291
1521.1	2.62765e-05	0.00213
1516.08	4.52728e-06	0.000366249
1511.1	1.02677e-05	0.000830641
1506.15	6.53564e-06	0.000528721
1501.24	0	0
1492.54	1.33785e-05	0.00108
1487.64	9.65432e-06	0.000781017
1482.54	2.09705e-05	0.0017
1477.48	1.89033e-05	0.00153
1472.46	1.31318e-05	0.00106
1467.47	4.47021e-06	0.000361632
1462.52	0.000177891	0.01439
1457.38	0.000325751	0.02635
1452.5	0.000798648	0.06461
1447.43	0.00138	0.11165
1442.61	0.00139	0.11276
1437.62	0.00116	0.09409
1432.46	0.000795507	0.06436
1427.53	0.000887164	0.07177
1422.44	0.00126	0.10157
1417.39	0.00158	0.12757
1412.57	0.00201	0.16224
1407.58	0.00232	0.18803
1402.44	0.00279	0.22586
1397.53	0.00319	0.25825
1392.45	0.00329	0.2659
1387.42	0.00363	0.29389
1382.42	0.00441	0.35702
1377.46	0.00489	0.39537
1372.54	0.00496	0.40093
1367.46	0.00479	0.38784
1362.42	0.00481	0.38929
1357.6	0.00505	0.40867
1352.64	0.00515	0.41679
1347.53	0.00497	0.40214
1342.63	0.00476	0.38523
1337.6	0.00456	0.36925
1332.6	0.00346	0.28026
1327.64	0.00237	0.19181
1322.72	0.00198	0.16002
1317.66	0.00177	0.14351
1312.82	0.0018	0.14586
1307.49	0.00201	0.16243
1302.89	0.00197	0.15951
1297.99	0.00182	0.14715
1292.95	0.00188	0.15188
1287.95	0.00218	0.17622
1283	0.00206	0.16664
1277.91	0.00171	0.13817
1273.04	0.00166	0.13439
1268.03	0.0015	0.12132
1263.07	0.00126	0.10174
1258.15	0.00109	0.08834
1252.95	0.00090811	0.07346
1248.1	0.000327476	0.02649
1243.14	0.000389312	0.03149
1238.07	0.000882216	0.07137
1233.04	0.00106	0.08607
1228.2	0.00106	0.08592
1223.25	0.000839916	0.06795
1218.19	0.000786332	0.06361
1213.32	0.000744966	0.06027
1208.2	0.00102	0.08235
1203.26	0.00114	0.0922
1198.23	0.00129	0.10404
1193.37	0.00159	0.12852
1188.42	0.00174	0.14075
1183.37	0.00189	0.15297
1178.36	0.00257	0.208
1173.4	0.00341	0.27585
1168.48	0.00399	0.3227
1163.46	0.00565	0.45697
1158.49	0.00659	0.53286
1153.56	0.00696	0.56283
1148.54	0.00816	0.66016
1143.43	0.0087	0.70345
1138.63	0.00867	0.701
1133.62	0.00853	0.68996
1128.65	0.0083	0.67138
1123.72	0.00778	0.62961
1118.71	0.00704	0.56983
1113.62	0.00613	0.49614
1108.7	0.00503	0.40695
1103.83	0.00422	0.3413
1098.76	0.00401	0.32413
1093.73	0.00377	0.30472
1088.87	0.00356	0.28769
1083.94	0.00347	0.28038
1078.82	0.00318	0.2574
1073.98	0.00286	0.23164
1068.96	0.00272	0.21965
1063.98	0.00261	0.21117
1059.16	0.00273	0.22066
1054.16	0.00266	0.21528
1049.21	0.00253	0.20468
1044.31	0.00228	0.1843
1039.35	0.00173	0.13977
1034.33	0.00131	0.10558
1029.35	0.000987639	0.0799
1024.43	0.000905338	0.07324
1019.55	0.00113	0.09159
1014.52	0.0015	0.12106
1009.43	0.00155	0.1256
1004.5	0.00141	0.11421
999.711	0.00122	0.09856
994.676	0.0011	0.08879
989.595	0.00108	0.08754
984.662	0.000837137	0.06772
979.779	0.000554181	0.04483
974.756	0.000631744	0.05111
969.879	0.000507811	0.04108
964.865	0.000423591	0.03427
959.904	0.00103	0.08318
954.995	0.00157	0.12662
949.957	0.00191	0.1549
945.061	0.00139	0.11265
940.041	0.000409469	0.03313
935.074	5.21607e-05	0.00422
930.246	3.12801e-05	0.00253
925.299	6.82186e-06	0.000551876
920.32	0	0
915.396	0	0
910.442	0	0
905.38	1.48571e-06	0.000120191
900.535	2.55514e-06	0.000206706
895.504	4.86091e-06	0.000393239
890.608	1.26157e-05	0.00102
885.533	8.6556e-06	0.000700222
880.67	0	0
875.557	0	0
870.728	0	0
871.338	4.8328e-06	0.000390965
866.415	2.06828e-05	0.00167
861.474	2.22233e-05	0.0018
856.518	4.2156e-06	0.000341034
851.618	1.87109e-05	0.00151
846.563	1.93742e-05	0.00157
841.568	7.92536e-06	0.000641147
836.701	1.80111e-05	0.00146
831.686	1.5733e-05	0.00127
826.798	1.38903e-05	0.00112
821.835	1.19897e-05	0.000969943
816.866	5.6983e-06	0.000460982
811.892	1.81409e-05	0.00147
806.209	2.01365e-05	0.00163
800.984	7.07434e-06	0.000572301
797.08	1.04687e-05	0.000846896
791.788	1.35876e-05	0.0011
786.262	8.14602e-06	0.000658998
782.139	0	0
776.569	6.35707e-06	0.000514275
772.253	6.47819e-06	0.000524073
766.708	0	0
761.186	1.30537e-05	0.00106
757.097	3.04596e-05	0.00246
752.437	0.000232193	0.01878
747.505	0.000336304	0.02721
741.987	0.000155899	0.01261
736.336	2.11857e-05	0.00171
731.561	3.21057e-06	0.000259729
727.682	3.35776e-06	0.000271636
722.402	7.57402e-06	0.000612724
717.098	7.89868e-06	0.000638989
711.572	5.65988e-06	0.000457874
707.115	2.49154e-05	0.00202
702.568	0.000126756	0.01025
696.692	0.00017604	0.01424
692.514	8.64799e-05	0.007
687.782	1.38177e-05	0.00112
681.694	1.34706e-06	0.000108975
677.696	3.86585e-06	0.00031274
673.031	3.28836e-06	0.000266023
666.809	2.35979e-06	0.000190903
662.812	2.06341e-06	0.000166926
658.138	1.16258e-05	0.000940505
652.147	1.1404e-05	0.000922567
647.17	7.12731e-06	0.000576586
643.325	2.18075e-05	0.00176
638.082	2.44347e-05	0.00198
632.413	1.55684e-05	0.00126
627.463	6.47476e-06	0.000523797
622.324	0	0
617.757	0	0
613.514	2.17625e-06	0.000176054
607.949	2.21578e-06	0.000179253
603.59	0	0

## Sheet: CBS patient plasma Met-hexose
Wavenumber (cm-1)	IR yield	Normalized IR yield
1852.9	7.29434e-05	0.0092
1847.72	9.0521e-05	0.01142
1842.56	8.48695e-05	0.0107
1837.78	7.17675e-05	0.00905
1832.68	5.82057e-05	0.00734
1827.27	5.38024e-05	0.00678
1822.23	9.02373e-05	0.01138
1817.22	0.00016073	0.02027
1812.24	0.000172694	0.02178
1806.95	0.000330354	0.04166
1802.03	0.000393667	0.04964
1796.8	0.000452703	0.05709
1791.93	0.00211	0.26582
1786.76	0.0045	0.56714
1781.63	0.00567	0.71555
1776.52	0.00575	0.72508
1771.45	0.00517	0.65157
1766.4	0.00396	0.49908
1761.39	0.00246	0.30974
1756.4	0.00119	0.14971
1751.13	0.000510023	0.06432
1746.2	0.000248875	0.03138
1741	0.000211473	0.02667
1736.12	0.000163039	0.02056
1730.98	0.000102563	0.01293
1725.87	0.000117833	0.01486
1720.78	0.000162252	0.02046
1715.73	0.000141773	0.01788
1710.71	0.00011011	0.01389
1705.71	0.000101328	0.01278
1700.46	0.000112637	0.0142
1695.53	0.000114582	0.01445
1690.34	0.000115305	0.01454
1685.46	0.000125015	0.01576
1680.34	0.000144999	0.01828
1675.24	0.000157822	0.0199
1670.17	0.000174241	0.02197
1665.14	0.000173967	0.02194
1660.14	0.000138097	0.01741
1654.89	0.000166018	0.02094
1649.95	0.00017205	0.0217
1644.77	0.000210665	0.02657
1639.89	0.000233305	0.02942
1634.77	0.000159015	0.02005
1629.68	0.000134133	0.01691
1624.63	0.000128297	0.01618
1619.61	0.000110541	0.01394
1614.62	0.000122406	0.01544
1609.4	0.000139993	0.01765
1604.47	0.000167896	0.02117
1599.32	0.0001607	0.02026
1594.2	0.000170121	0.02145
1589.37	0.000157232	0.01983
1584.31	0.000170755	0.02153
1579.29	0.000187252	0.02361
1574.06	0.000173374	0.02186
1569.1	0.000219183	0.02764
1564.18	0.000248377	0.03132
1559.04	0.000336415	0.04242
1553.94	0.000465301	0.05868
1548.87	0.000397265	0.0501
1543.84	0.000282652	0.03564
1538.84	0.000251274	0.03169
1533.87	0.000271813	0.03428
1528.93	0.000267044	0.03368
1523.8	0.000166069	0.02094
1518.7	9.42878e-05	0.01189
1513.63	0.000119063	0.01501
1508.6	0.000194396	0.02451
1503.6	0.000220473	0.0278
1498.64	0.000197627	0.02492
1498.64	0.000192237	0.02425
1493.71	0.000120052	0.01515
1488.59	0.000144783	0.01827
1483.5	0.000163848	0.02067
1478.45	0.000147246	0.01858
1473.44	0.000178451	0.02251
1468.46	0.000149762	0.0189
1463.52	0.000210614	0.02657
1458.39	0.000327464	0.04132
1453.31	0.000645367	0.08143
1448.26	0.00116	0.14616
1443.24	0.00149	0.18854
1438.26	0.00173	0.21888
1433.32	0.00226	0.28493
1428.2	0.00246	0.31061
1423.33	0.0027	0.34062
1418.29	0.00299	0.37689
1413.28	0.00291	0.36669
1408.11	0.0032	0.40417
1403.18	0.00404	0.50924
1398.29	0.00452	0.57091
1393.23	0.00478	0.60362
1388.21	0.00481	0.60722
1383.23	0.00423	0.53336
1378.09	0.00342	0.43145
1373.18	0.00288	0.36316
1368.12	0.00271	0.34187
1363.1	0.00217	0.27376
1358.12	0.00179	0.22527
1353.17	0.00169	0.21342
1348.08	0.00162	0.20426
1343.03	0.00168	0.21199
1338.01	0.00198	0.25013
1333.04	0.00209	0.26402
1328.1	0.00204	0.25758
1323.03	0.00217	0.27327
1318.16	0.00191	0.24151
1312.99	0.00162	0.20426
1308.03	0.00153	0.19313
1303.11	0.00149	0.18757
1298.06	0.00175	0.22053
1292.89	0.00181	0.22828
1288.08	0.00163	0.20601
1282.66	0.00172	0.21734
1278.1	0.00153	0.19367
1273.08	0.00126	0.1589
1268.1	0.00119	0.15049
1263.17	0.00112	0.1411
1258.11	0.00107	0.13498
1253.1	0.00114	0.14371
1248.13	0.00116	0.14577
1243.04	0.00121	0.15261
1238.15	0.0012	0.15131
1233.15	0.0011	0.13845
1228.19	0.0012	0.15117
1223.27	0.00116	0.14678
1218.24	0.00118	0.14948
1213.25	0.00153	0.19334
1208.16	0.00181	0.22857
1203.26	0.00201	0.25423
1198.26	0.00225	0.28421
1193.3	0.00229	0.28871
1188.24	0.00243	0.30715
1183.22	0.00253	0.31925
1178.25	0.00239	0.30116
1173.32	0.00236	0.29826
1168.29	0.00263	0.33195
1163.45	0.00315	0.39779
1158.37	0.00393	0.49562
1153.35	0.00563	0.70992
1148.37	0.00682	0.8602
1143.43	0.00732	0.92398
1138.54	0.00793	1
1133.56	0.00772	0.97442
1128.5	0.00718	0.90601
1123.48	0.00639	0.80621
1118.51	0.00593	0.74811
1113.59	0.00589	0.74343
1108.59	0.00592	0.74747
1103.63	0.00579	0.73096
1098.72	0.00596	0.7517
1093.73	0.0066	0.83269
1088.8	0.00678	0.85602
1083.79	0.00709	0.89426
1078.82	0.00747	0.94224
1073.8	0.00739	0.9323
1068.81	0.00701	0.88417
1063.88	0.00581	0.73248
1058.88	0.00443	0.55837
1053.93	0.00327	0.41205
1049.02	0.00237	0.29956
1044.06	0.00201	0.25337
1039.03	0.00167	0.21013
1034.06	0.00125	0.15769
1029.13	0.000876649	0.11061
1024.15	0.000713521	0.09002
1019.22	0.000725367	0.09152
1014.23	0.000557017	0.07028
1009.3	0.000343872	0.04339
1004.31	0.000324032	0.04088
999.376	0.000292068	0.03685
994.392	0.000249079	0.03143
989.458	0.000215509	0.02719
984.479	0.000181249	0.02287
979.551	0.000137825	0.01739
974.58	0.000127253	0.01606
969.568	0.000103631	0.01307
964.608	9.27407e-05	0.0117
959.7	6.75359e-05	0.00852
954.663	2.61371e-05	0.0033
949.769	9.90895e-05	0.0125
944.838	9.74706e-05	0.0123
939.873	7.53146e-05	0.0095
934.961	0.000129882	0.01639
934.961	0.000151472	0.0191
930.016	0.000136162	0.01717
925.04	0.000132019	0.01665
920.118	8.54747e-05	0.01078
915.168	5.73103e-05	0.00723
910.191	9.90529e-05	0.01249
905.188	0.000101409	0.01279
900.241	6.83932e-05	0.00862
895.349	0.000105828	0.01335
890.278	0.000114156	0.0144
885.419	8.53269e-05	0.01076
880.386	9.19533e-05	0.0116
875.561	0.000170266	0.02147
870.568	0.000171002	0.02156
865.12	0.000102546	0.01293
860.681	7.57407e-05	0.00955
854.929	6.00254e-05	0.00757
850.808	5.30602e-05	0.00669
844.772	4.57296e-05	0.00577
840.819	5.64278e-05	0.00712
835.879	3.67919e-05	0.00464
830.056	3.66764e-05	0.00463
826.042	0.000115183	0.01452
819.898	0.000195035	0.02459
816.113	0.000243732	0.03074
811.207	0.000337998	0.04262
805.728	0.000428245	0.054
801.323	0.000335234	0.04227
794.992	0.000162934	0.02055
791.376	7.60121e-05	0.00959
786.466	9.86676e-06	0.00124
781.499	1.96675e-05	0.00248
775.131	3.43269e-05	0.00433
771.58	6.56352e-05	0.00828
765.488	7.56515e-05	0.00954
760.28	7.03569e-05	0.00887
756.755	6.53417e-05	0.00824
750.022	3.74412e-05	0.00472
746.701	4.74914e-05	0.00599
741.909	5.99741e-05	0.00756
735.756	8.88431e-05	0.0112
731.988	8.07603e-05	0.01018
727.077	5.20274e-05	0.00656
721.625	6.13704e-05	0.00774
716.804	6.72325e-05	0.00848
711.9	5.84384e-05	0.00737
705.708	5.9727e-05	0.00753
702.293	7.39116e-05	0.00932
696.08	5.67722e-05	0.00716
691.551	5.78454e-05	0.00729
687.448	4.98423e-05	0.00629
681.587	3.60891e-05	0.00455
676.181	2.45258e-05	0.00309
672.566	2.04945e-05	0.00258
666.743	4.16626e-05	0.00525
662.208	4.57679e-05	0.00577
657.567	5.86419e-05	0.00739
651.344	4.696e-05	0.00592
647.788	4.04955e-05	0.00511
641.949	4.5409e-05	0.00573
637	2.03977e-05	0.00257
631.933	3.36893e-05	0.00425
627.9	3.91961e-05	0.00494
621.89	4.10439e-05	0.00518
617.984	2.79998e-05	0.00353
612.526	4.50799e-05	0.00568
606.95	4.65131e-05	0.00587

## Sheet: Met-glucose
Wavenumber (cm-1)	IR yield	Normalized IR yield
1847.96	9.19213e-05	0.01159
1842.79	7.75606e-05	0.00978
1837.65	6.19754e-05	0.00782
1832.87	4.37287e-05	0.00551
1827.79	7.51131e-05	0.00947
1822.73	7.44487e-05	0.00939
1817.37	0.00013693	0.01727
1812.37	0.000166475	0.02099
1807.41	0.000174731	0.02203
1802.14	0.000249078	0.03141
1797.23	0.000348446	0.04394
1792.02	0.000502378	0.06335
1787.16	0.00149	0.18783
1782.01	0.00377	0.47577
1776.89	0.00541	0.68182
1771.81	0.0065	0.81907
1766.75	0.00534	0.6737
1761.72	0.00421	0.53124
1756.72	0.00277	0.34971
1751.75	0.00141	0.17825
1746.5	0.000568479	0.07169
1741.59	0.000189793	0.02393
1736.4	0.000110946	0.01399
1731.55	6.48958e-05	0.00818
1726.42	5.3547e-05	0.00675
1721.32	6.70696e-05	0.00846
1716.26	1.53621e-05	0.00194
1711.23	2.43459e-05	0.00307
1706.22	3.67718e-05	0.00464
1701.25	3.39123e-05	0.00428
1696.01	4.65481e-05	0.00587
1691.1	4.1791e-05	0.00527
1685.93	2.2114e-05	0.00279
1681.08	2.60869e-05	0.00329
1675.97	2.77425e-05	0.0035
1670.89	3.3321e-05	0.0042
1665.85	5.1358e-05	0.00648
1660.84	5.44998e-05	0.00687
1655.85	5.9291e-05	0.00748
1650.63	4.55212e-05	0.00574
1645.71	4.16405e-05	0.00525
1640.55	3.25254e-05	0.0041
1635.69	3.17923e-05	0.00401
1630.59	4.83364e-05	0.0061
1625.53	1.89256e-05	0.00239
1620.5	1.26811e-05	0.0016
1615.5	4.11598e-05	0.00519
1610.53	5.30981e-05	0.0067
1605.34	4.41929e-05	0.00557
1600.43	3.55548e-05	0.00448
1595.3	5.16055e-05	0.00651
1590.46	4.89656e-05	0.00617
1585.4	3.97483e-05	0.00501
1580.37	7.83424e-05	0.00988
1575.37	0.000132714	0.01674
1570.41	0.000200868	0.02533
1565.23	0.000331636	0.04182
1560.33	0.000519778	0.06555
1555.21	0.000693878	0.0875
1550.14	0.000757604	0.09554
1545.09	0.000739805	0.09329
1540.08	0.000623492	0.07862
1535.11	0.000484571	0.06111
1530.17	0.000436816	0.05508
1525.25	0.000296975	0.03745
1520.14	0.000197289	0.02488
1515.07	0.000142477	0.01797
1513.63	6.5445e-05	0.00847
1508.6	2.68135e-05	0.00347
1503.6	1.41054e-05	0.00183
1498.64	1.52265e-05	0.00197
1493.71	4.19066e-05	0.00543
1488.59	7.66449e-05	0.00992
1483.72	5.27884e-05	0.00683
1478.45	3.19046e-05	0.00413
1473.66	6.73278e-05	0.00872
1468.03	8.68593e-05	0.01125
1463.52	0.000107752	0.01395
1458.39	0.000310314	0.04018
1453.31	0.000481691	0.06236
1448.26	0.000786544	0.10183
1443.24	0.00119	0.15361
1438.47	0.00188	0.24382
1433.32	0.00222	0.28726
1427.39	0.00244	0.31652
1423.33	0.00238	0.30824
1418.29	0.00218	0.28229
1413.28	0.0026	0.33615
1408.31	0.00289	0.37447
1403.18	0.00335	0.4342
1397.89	0.00403	0.52224
1393.23	0.00382	0.49506
1388.21	0.00363	0.47036
1383.23	0.00359	0.46474
1377.9	0.00335	0.43409
1373.18	0.00299	0.387
1367.75	0.00247	0.31927
1363.29	0.00205	0.26554
1357.57	0.00189	0.24434
1353.17	0.00168	0.21692
1347.9	0.0015	0.19424
1343.21	0.00144	0.18652
1338.19	0.00172	0.22243
1332.15	0.00167	0.216
1328.1	0.00152	0.19703
1323.2	0.00176	0.22728
1318.16	0.00157	0.20374
1312.82	0.00136	0.17545
1308.2	0.00142	0.18432
1302.61	0.00142	0.18437
1298.06	0.00126	0.16255
1293.22	0.00117	0.15133
1287.92	0.00135	0.17471
1283.15	0.00139	0.17985
1278.26	0.00127	0.16445
1272.11	0.00139	0.17983
1268.1	0.00126	0.16303
1262.85	0.00107	0.13824
1257.8	0.00095428	0.12355
1252.48	0.00103	0.1336
1246.74	0.00114	0.14742
1243.2	0.000980418	0.12694
1237.85	0.000929426	0.12033
1233.3	0.000840406	0.10881
1226.84	0.000838262	0.10853
1223.12	0.00107	0.1379
1218.24	0.00121	0.15699
1213.25	0.00132	0.17141
1208.31	0.00161	0.20797
1203.26	0.00187	0.24184
1198.26	0.00201	0.26068
1193.3	0.00214	0.27662
1188.24	0.00207	0.26754
1183.36	0.00201	0.26066
1177.56	0.00214	0.27732
1173.32	0.00234	0.3024
1168.43	0.00252	0.3267
1163.18	0.00293	0.3795
1158.11	0.00416	0.53908
1153.48	0.00567	0.73366
1147.72	0.00658	0.85211
1143.43	0.00763	0.98766
1138.54	0.00772	1
1133.56	0.0074	0.95773
1128.62	0.0069	0.89335
1122.73	0.00626	0.81022
1118.64	0.00569	0.73624
1113.71	0.0054	0.69891
1108.59	0.00572	0.74119
1103.51	0.00606	0.78481
1098.72	0.00618	0.80042
1093.5	0.00626	0.8104
1088.68	0.00647	0.83741
1083.79	0.00678	0.87796
1078.82	0.00701	0.90776
1073.68	0.00688	0.89054
1068.81	0.00617	0.79848
1063.88	0.00538	0.69648
1058.66	0.004	0.51798
1054.04	0.00332	0.42944
1049.02	0.00233	0.30228
1044.06	0.00192	0.24804
1038.5	0.00175	0.22712
1034.17	0.00139	0.17961
1029.13	0.00109	0.14132
1024.15	0.00083247	0.10778
1019.22	0.000535833	0.06937
1014.13	0.000508858	0.06588
1008.9	0.000643091	0.08326
1004.41	0.000638584	0.08268
998.787	0.000491153	0.06359
994.392	0.00036936	0.04782
988.689	0.000294378	0.03811
984.574	0.000315589	0.04086
979.551	0.000249909	0.03236
974.673	0.000193037	0.02499
969.014	0.000197519	0.02557
964.699	0.000107422	0.01391
958.436	4.59924e-05	0.00595
954.753	5.79005e-05	0.0075
949.769	9.87544e-05	0.01279
944.838	0.000125093	0.0162
939.094	0.000161201	0.02087
934.525	0.000193557	0.02441
929.26	0.000201674	0.02543
923.972	0.000235245	0.02967
919.735	0.000190487	0.02402
914.148	0.0001275	0.01608
909.841	0.000132504	0.01671
904.934	0.000119805	0.01511
899.369	0.000107677	0.01358
895.045	0.000152466	0.01923
889.447	0.000184182	0.02323
885.143	0.00015504	0.01955
879.821	0.000208397	0.02628
875.31	0.000178249	0.02248
869.811	0.000124124	0.01565
865.404	0.000157397	0.01985
860.247	0.000112503	0.01419
854.153	5.34006e-05	0.00673
850.609	3.58107e-05	0.00452
844.653	3.35264e-05	0.00423
840.705	3.66993e-05	0.00463
834.887	6.65918e-05	0.0084
830.828	7.18225e-05	0.00906
824.947	8.32022e-05	0.01049
820.92	0.000117378	0.0148
814.984	0.000239339	0.03018
811.054	0.000345581	0.04358
805.008	0.00030861	0.03892
801.11	0.000166496	0.021
794.288	4.41424e-05	0.00557
791.042	2.29169e-05	0.00289
786.193	1.1712e-05	0.00148
781.344	1.34107e-05	0.00169
776.143	2.97338e-05	0.00375
771.474	6.86643e-05	0.00866
765.089	5.75195e-05	0.00725
761.511	3.92015e-05	0.00494
756.57	2.18139e-05	0.00275
750.482	2.9854e-05	0.00376
746.659	3.96161e-05	0.005
740.995	1.98561e-05	0.0025
735.681	2.73389e-05	0.00345
729.714	3.18284e-05	0.00401
726.509	4.94442e-05	0.00624
720.384	3.99128e-05	0.00503
716.858	3.99096e-05	0.00503
711.485	6.01749e-05	0.00759
705.315	3.98904e-05	0.00503
701.934	2.10625e-05	0.00266
696.968	4.30987e-05	0.00543
691.137	5.25114e-05	0.00662
685.492	3.31106e-05	0.00418
682.022	1.31378e-05	0.00166
676.836	2.17449e-05	0.00274
670.625	2.34595e-05	0.00296
667.039	1.71833e-05	0.00217
661.174	1.85827e-05	0.00234
655.955	4.55575e-05	0.00574
650.94	9.84523e-05	0.01242
647.064	7.25957e-05	0.00915
641.373	1.11362e-05	0.0014
635.898	1.72818e-05	0.00218
630.902	4.62746e-05	0.00584
627.021	5.75275e-05	0.00725
621.286	2.87848e-05	0.00363
616.958	1.46865e-05	0.00185
611.729	1.26406e-05	0.00159
606.91	2.63994e-05	0.00333
601.558	3.10281e-05	0.00391
596.82	2.6361e-05	0.00332
591.567	3.3226e-05	0.00419
586.741	8.01565e-05	0.01011
581.254	7.95659e-05	0.01003
576.618	2.54214e-05	0.00321
571.567	3.59306e-05	0.00453
566.503	3.78193e-05	0.00477
