# Supplementary material for: Amadori rearrangement products as potential biomarkers for inborn errors of amino-acid metabolism
Source: Commun Biol. 2021 Mar 19;4:367. doi: 10.1038/s42003-021-01909-5 (PMC7979741; doi:10.1038/s42003-021-01909-5)
Supplement: Supplementary file 6 — Supplementary Data 4 [file 42003_2021_1909_MOESM6_ESM.xlsx]

## Sheet: Phe-glucose theoretical IR
Wavenumber	Normalized intensity
400	0.02185
401	0.0223
402	0.02284
403	0.02344
404	0.02407
405	0.0247
406	0.02532
407	0.0259
408	0.02645
409	0.02697
410	0.02747
411	0.02798
412	0.02855
413	0.02924
414	0.03009
415	0.03118
416	0.03258
417	0.03432
418	0.03646
419	0.039
420	0.04194
421	0.04524
422	0.04882
423	0.05259
424	0.05641
425	0.06015
426	0.06364
427	0.06672
428	0.06925
429	0.07108
430	0.07211
431	0.07226
432	0.07151
433	0.06987
434	0.06738
435	0.06413
436	0.06025
437	0.05588
438	0.05119
439	0.04636
440	0.04155
441	0.03696
442	0.03276
443	0.0291
444	0.02616
445	0.02409
446	0.02305
447	0.02321
448	0.02474
449	0.02784
450	0.0327
451	0.03952
452	0.0485
453	0.05983
454	0.07364
455	0.09006
456	0.1091
457	0.1307
458	0.15469
459	0.18078
460	0.20854
461	0.23741
462	0.26673
463	0.29574
464	0.32362
465	0.34953
466	0.37265
467	0.39224
468	0.40769
469	0.41852
470	0.42447
471	0.42545
472	0.42162
473	0.41328
474	0.40096
475	0.38529
476	0.36701
477	0.3469
478	0.32575
479	0.30431
480	0.28325
481	0.26313
482	0.2444
483	0.22738
484	0.21225
485	0.19908
486	0.18784
487	0.17842
488	0.17063
489	0.16425
490	0.15904
491	0.15474
492	0.15111
493	0.14791
494	0.14492
495	0.14198
496	0.1389
497	0.13558
498	0.13189
499	0.12776
500	0.12315
501	0.11802
502	0.11237
503	0.10624
504	0.09967
505	0.09273
506	0.0855
507	0.07811
508	0.07064
509	0.06324
510	0.05601
511	0.04905
512	0.04247
513	0.03634
514	0.03073
515	0.02567
516	0.02117
517	0.01724
518	0.01387
519	0.01101
520	0.00862
521	0.00667
522	0.00509
523	0.00383
524	0.00284
525	0.00208
526	0.00151
527	0.00107
528	0.00076
529	0.00052
530	0.00036
531	0.00024
532	0.00016
533	0.00011
534	7e-05
535	5e-05
536	3e-05
537	2e-05
538	2e-05
539	2e-05
540	3e-05
541	4e-05
542	5e-05
543	7e-05
544	0.0001
545	0.00014
546	0.00019
547	0.00026
548	0.00035
549	0.00047
550	0.00063
551	0.00083
552	0.00108
553	0.00139
554	0.00177
555	0.00223
556	0.00278
557	0.00343
558	0.00418
559	0.00505
560	0.00603
561	0.00711
562	0.00831
563	0.00959
564	0.01095
565	0.01237
566	0.01382
567	0.01528
568	0.01673
569	0.01815
570	0.01953
571	0.02087
572	0.02219
573	0.02355
574	0.025
575	0.02663
576	0.02859
577	0.03103
578	0.03412
579	0.03808
580	0.04312
581	0.04947
582	0.05733
583	0.06689
584	0.07827
585	0.09154
586	0.10668
587	0.12358
588	0.14203
589	0.16167
590	0.18208
591	0.20272
592	0.22296
593	0.24216
594	0.25963
595	0.27472
596	0.28685
597	0.29553
598	0.30041
599	0.3013
600	0.29815
601	0.29113
602	0.28052
603	0.26679
604	0.25048
605	0.23223
606	0.21271
607	0.19259
608	0.17251
609	0.15303
610	0.13465
611	0.11775
612	0.10263
613	0.08947
614	0.07835
615	0.06929
616	0.06223
617	0.05703
618	0.05353
619	0.05154
620	0.05083
621	0.05118
622	0.05234
623	0.05408
624	0.05615
625	0.05834
626	0.06044
627	0.06225
628	0.06362
629	0.06442
630	0.06455
631	0.06395
632	0.06261
633	0.06055
634	0.05782
635	0.0545
636	0.0507
637	0.04655
638	0.04217
639	0.03769
640	0.03324
641	0.02893
642	0.02485
643	0.02107
644	0.01766
645	0.01464
646	0.01205
647	0.00988
648	0.00813
649	0.0068
650	0.00588
651	0.00536
652	0.00524
653	0.00552
654	0.0062
655	0.0073
656	0.00884
657	0.01084
658	0.0133
659	0.01625
660	0.01967
661	0.02355
662	0.02786
663	0.03253
664	0.03748
665	0.0426
666	0.04778
667	0.05286
668	0.05771
669	0.06217
670	0.06611
671	0.0694
672	0.07196
673	0.07373
674	0.0747
675	0.07491
676	0.07445
677	0.07344
678	0.07205
679	0.07048
680	0.06895
681	0.06766
682	0.06683
683	0.06664
684	0.06727
685	0.06881
686	0.07136
687	0.07494
688	0.07955
689	0.08516
690	0.09171
691	0.09915
692	0.10742
693	0.11648
694	0.12633
695	0.137
696	0.14855
697	0.16108
698	0.17468
699	0.18946
700	0.20548
701	0.22276
702	0.24124
703	0.26075
704	0.28099
705	0.30156
706	0.32192
707	0.34145
708	0.35946
709	0.37521
710	0.388
711	0.39718
712	0.40221
713	0.40273
714	0.39853
715	0.38963
716	0.37624
717	0.35878
718	0.33783
719	0.31409
720	0.28839
721	0.26157
722	0.23449
723	0.20796
724	0.18273
725	0.15945
726	0.13863
727	0.12069
728	0.10592
729	0.09449
730	0.08646
731	0.0818
732	0.0804
733	0.08206
734	0.08654
735	0.0935
736	0.10259
737	0.11337
738	0.12539
739	0.13814
740	0.15111
741	0.16378
742	0.17564
743	0.18622
744	0.19509
745	0.2019
746	0.20639
747	0.20839
748	0.20786
749	0.20484
750	0.19949
751	0.19204
752	0.18283
753	0.1722
754	0.16058
755	0.14838
756	0.136
757	0.12385
758	0.11225
759	0.10152
760	0.09191
761	0.0836
762	0.07673
763	0.07138
764	0.06758
765	0.06532
766	0.06453
767	0.06514
768	0.06705
769	0.07013
770	0.07426
771	0.0793
772	0.08515
773	0.09169
774	0.09881
775	0.10643
776	0.11445
777	0.1228
778	0.13137
779	0.14006
780	0.14873
781	0.15724
782	0.16538
783	0.17295
784	0.1797
785	0.18539
786	0.18976
787	0.19259
788	0.19368
789	0.19288
790	0.19012
791	0.18539
792	0.17878
793	0.17044
794	0.1606
795	0.14955
796	0.13763
797	0.12519
798	0.11259
799	0.10018
800	0.08827
801	0.07713
802	0.06696
803	0.05792
804	0.05011
805	0.04355
806	0.03822
807	0.03406
808	0.03096
809	0.02879
810	0.0274
811	0.02662
812	0.02631
813	0.0263
814	0.02646
815	0.02665
816	0.02677
817	0.02674
818	0.0265
819	0.02603
820	0.02531
821	0.02436
822	0.0232
823	0.02189
824	0.0205
825	0.01907
826	0.0177
827	0.01645
828	0.01538
829	0.01457
830	0.01407
831	0.01392
832	0.01415
833	0.01478
834	0.01582
835	0.01725
836	0.01905
837	0.02119
838	0.02359
839	0.02621
840	0.02894
841	0.03172
842	0.03443
843	0.03698
844	0.03928
845	0.04124
846	0.04278
847	0.04384
848	0.04439
849	0.0444
850	0.04388
851	0.04286
852	0.04141
853	0.03959
854	0.03753
855	0.03532
856	0.03312
857	0.03106
858	0.02929
859	0.02798
860	0.02728
861	0.02734
862	0.0283
863	0.03031
864	0.03347
865	0.03788
866	0.04358
867	0.0506
868	0.0589
869	0.0684
870	0.07894
871	0.09032
872	0.10227
873	0.11446
874	0.12654
875	0.1381
876	0.14874
877	0.15806
878	0.16572
879	0.1714
880	0.17488
881	0.17602
882	0.17478
883	0.17125
884	0.16558
885	0.15803
886	0.14895
887	0.13872
888	0.12776
889	0.1165
890	0.10537
891	0.09474
892	0.08495
893	0.07628
894	0.06892
895	0.06301
896	0.05861
897	0.05571
898	0.05423
899	0.05407
900	0.05504
901	0.05695
902	0.05958
903	0.06268
904	0.06602
905	0.06937
906	0.0725
907	0.07522
908	0.07737
909	0.07881
910	0.07945
911	0.07925
912	0.07818
913	0.07629
914	0.07362
915	0.07028
916	0.0664
917	0.0621
918	0.05756
919	0.05292
920	0.04836
921	0.04403
922	0.04008
923	0.03666
924	0.03388
925	0.03186
926	0.03067
927	0.03038
928	0.03104
929	0.03265
930	0.03521
931	0.0387
932	0.04306
933	0.04823
934	0.0541
935	0.06058
936	0.06755
937	0.07488
938	0.08244
939	0.09012
940	0.09778
941	0.10532
942	0.11263
943	0.1196
944	0.12615
945	0.13219
946	0.13762
947	0.14236
948	0.14634
949	0.14945
950	0.15161
951	0.15276
952	0.15282
953	0.15176
954	0.14956
955	0.14624
956	0.14184
957	0.13645
958	0.13018
959	0.12319
960	0.11563
961	0.10768
962	0.09953
963	0.09134
964	0.08329
965	0.07549
966	0.06806
967	0.06109
968	0.05463
969	0.04871
970	0.04333
971	0.03848
972	0.03415
973	0.03031
974	0.02692
975	0.02395
976	0.02136
977	0.01913
978	0.01722
979	0.0156
980	0.01425
981	0.01314
982	0.01224
983	0.01152
984	0.01095
985	0.01051
986	0.01018
987	0.00993
988	0.00974
989	0.00961
990	0.00952
991	0.00947
992	0.00947
993	0.00951
994	0.00962
995	0.00978
996	0.01002
997	0.01035
998	0.01077
999	0.01131
1000	0.01196
1001	0.01275
1002	0.01371
1003	0.01485
1004	0.01621
1005	0.01785
1006	0.01982
1007	0.02219
1008	0.02503
1009	0.02844
1010	0.03248
1011	0.03726
1012	0.04283
1013	0.04925
1014	0.05655
1015	0.06474
1016	0.07379
1017	0.08364
1018	0.09419
1019	0.10533
1020	0.1169
1021	0.12873
1022	0.14067
1023	0.15253
1024	0.16418
1025	0.17548
1026	0.18634
1027	0.19671
1028	0.20656
1029	0.21592
1030	0.22485
1031	0.23343
1032	0.24175
1033	0.24991
1034	0.25802
1035	0.26616
1036	0.27436
1037	0.28266
1038	0.29101
1039	0.29936
1040	0.30759
1041	0.31557
1042	0.32313
1043	0.3301
1044	0.33633
1045	0.34169
1046	0.34607
1047	0.34945
1048	0.35188
1049	0.35349
1050	0.35449
1051	0.35516
1052	0.35586
1053	0.35697
1054	0.35888
1055	0.36197
1056	0.36653
1057	0.37278
1058	0.38079
1059	0.39049
1060	0.4017
1061	0.41404
1062	0.42706
1063	0.4402
1064	0.45286
1065	0.46446
1066	0.47445
1067	0.48237
1068	0.48791
1069	0.49088
1070	0.49126
1071	0.48913
1072	0.48473
1073	0.47836
1074	0.47037
1075	0.46114
1076	0.45102
1077	0.44031
1078	0.42928
1079	0.41812
1080	0.40696
1081	0.3959
1082	0.385
1083	0.37432
1084	0.36391
1085	0.35383
1086	0.34415
1087	0.33495
1088	0.32628
1089	0.3182
1090	0.3107
1091	0.30377
1092	0.29729
1093	0.29113
1094	0.28508
1095	0.27893
1096	0.27243
1097	0.26535
1098	0.25747
1099	0.24865
1100	0.23881
1101	0.22792
1102	0.21605
1103	0.20334
1104	0.18998
1105	0.17621
1106	0.16229
1107	0.14846
1108	0.13497
1109	0.12204
1110	0.10982
1111	0.09845
1112	0.08799
1113	0.0785
1114	0.06997
1115	0.06238
1116	0.05573
1117	0.04999
1118	0.04517
1119	0.04129
1120	0.03841
1121	0.03663
1122	0.03609
1123	0.03697
1124	0.0395
1125	0.04391
1126	0.05048
1127	0.05947
1128	0.07114
1129	0.08572
1130	0.10335
1131	0.1241
1132	0.14795
1133	0.1747
1134	0.20404
1135	0.23547
1136	0.26835
1137	0.30187
1138	0.33512
1139	0.36708
1140	0.39672
1141	0.42301
1142	0.44501
1143	0.46189
1144	0.47304
1145	0.47807
1146	0.47681
1147	0.4694
1148	0.45621
1149	0.43782
1150	0.41504
1151	0.38877
1152	0.36003
1153	0.32984
1154	0.29921
1155	0.26906
1156	0.24022
1157	0.21339
1158	0.18913
1159	0.16788
1160	0.14993
1161	0.13547
1162	0.12458
1163	0.11728
1164	0.11351
1165	0.11312
1166	0.11595
1167	0.12176
1168	0.13027
1169	0.14113
1170	0.15396
1171	0.16831
1172	0.18372
1173	0.19969
1174	0.21571
1175	0.2313
1176	0.24603
1177	0.2595
1178	0.27145
1179	0.28168
1180	0.29013
1181	0.29682
1182	0.30189
1183	0.30556
1184	0.30811
1185	0.30984
1186	0.31104
1187	0.312
1188	0.3129
1189	0.31391
1190	0.31506
1191	0.31631
1192	0.31756
1193	0.31861
1194	0.31924
1195	0.31917
1196	0.31814
1197	0.31591
1198	0.31225
1199	0.30702
1200	0.30012
1201	0.29154
1202	0.28133
1203	0.26963
1204	0.25666
1205	0.24267
1206	0.22799
1207	0.21299
1208	0.19803
1209	0.18351
1210	0.1698
1211	0.15724
1212	0.14613
1213	0.13669
1214	0.12909
1215	0.12339
1216	0.11958
1217	0.11756
1218	0.11713
1219	0.11803
1220	0.11995
1221	0.12252
1222	0.12536
1223	0.1281
1224	0.13037
1225	0.13188
1226	0.13236
1227	0.13166
1228	0.12968
1229	0.1264
1230	0.12188
1231	0.11628
1232	0.10976
1233	0.10255
1234	0.09492
1235	0.08711
1236	0.07936
1237	0.07192
1238	0.06496
1239	0.05865
1240	0.05309
1241	0.04836
1242	0.0445
1243	0.04148
1244	0.03927
1245	0.03781
1246	0.037
1247	0.03673
1248	0.03688
1249	0.03733
1250	0.03795
1251	0.03861
1252	0.03921
1253	0.03964
1254	0.03982
1255	0.03969
1256	0.03922
1257	0.0384
1258	0.03724
1259	0.0358
1260	0.03412
1261	0.03231
1262	0.03045
1263	0.02867
1264	0.02709
1265	0.02581
1266	0.02496
1267	0.02465
1268	0.02495
1269	0.02595
1270	0.0277
1271	0.03023
1272	0.03353
1273	0.03759
1274	0.04235
1275	0.04772
1276	0.05359
1277	0.05984
1278	0.06631
1279	0.07285
1280	0.07928
1281	0.08544
1282	0.09118
1283	0.09636
1284	0.10087
1285	0.10464
1286	0.10761
1287	0.10979
1288	0.1112
1289	0.11191
1290	0.11201
1291	0.11163
1292	0.11091
1293	0.10999
1294	0.10903
1295	0.10819
1296	0.10762
1297	0.10745
1298	0.10781
1299	0.1088
1300	0.11052
1301	0.11305
1302	0.11642
1303	0.12069
1304	0.12586
1305	0.13193
1306	0.13885
1307	0.14657
1308	0.15499
1309	0.16398
1310	0.17338
1311	0.18301
1312	0.19266
1313	0.20211
1314	0.21115
1315	0.21956
1316	0.22717
1317	0.23383
1318	0.23943
1319	0.24393
1320	0.24732
1321	0.24966
1322	0.25101
1323	0.25148
1324	0.25121
1325	0.25032
1326	0.24892
1327	0.2471
1328	0.24494
1329	0.24247
1330	0.23972
1331	0.23667
1332	0.2333
1333	0.22958
1334	0.22547
1335	0.22094
1336	0.21598
1337	0.21059
1338	0.20478
1339	0.19858
1340	0.19205
1341	0.18526
1342	0.17829
1343	0.17125
1344	0.16423
1345	0.15734
1346	0.15067
1347	0.14431
1348	0.13834
1349	0.13279
1350	0.12769
1351	0.12303
1352	0.11877
1353	0.11484
1354	0.11117
1355	0.10766
1356	0.10422
1357	0.10077
1358	0.09723
1359	0.09359
1360	0.08984
1361	0.08605
1362	0.08231
1363	0.07877
1364	0.07563
1365	0.07315
1366	0.07161
1367	0.07135
1368	0.07274
1369	0.07616
1370	0.08206
1371	0.09088
1372	0.10308
1373	0.11916
1374	0.13955
1375	0.16469
1376	0.19496
1377	0.23061
1378	0.2718
1379	0.31849
1380	0.37043
1381	0.42714
1382	0.48784
1383	0.55149
1384	0.61678
1385	0.68215
1386	0.74586
1387	0.80604
1388	0.86084
1389	0.90846
1390	0.9473
1391	0.97605
1392	0.99378
1393	1
1394	0.99471
1395	0.97836
1396	0.95187
1397	0.91654
1398	0.87394
1399	0.82585
1400	0.77411
1401	0.72053
1402	0.66677
1403	0.61425
1404	0.56415
1405	0.51729
1406	0.47422
1407	0.43517
1408	0.40012
1409	0.36886
1410	0.34103
1411	0.3162
1412	0.2939
1413	0.27368
1414	0.25514
1415	0.23795
1416	0.22184
1417	0.20664
1418	0.19221
1419	0.17849
1420	0.16542
1421	0.15301
1422	0.14122
1423	0.13008
1424	0.11956
1425	0.10968
1426	0.10042
1427	0.0918
1428	0.08382
1429	0.0765
1430	0.06986
1431	0.06394
1432	0.05878
1433	0.0544
1434	0.05084
1435	0.0481
1436	0.0462
1437	0.04511
1438	0.04478
1439	0.04517
1440	0.04618
1441	0.04772
1442	0.04969
1443	0.05196
1444	0.05441
1445	0.05694
1446	0.05942
1447	0.06176
1448	0.06389
1449	0.06573
1450	0.06723
1451	0.06836
1452	0.0691
1453	0.06945
1454	0.0694
1455	0.06897
1456	0.06818
1457	0.06706
1458	0.06562
1459	0.06389
1460	0.06191
1461	0.05969
1462	0.05727
1463	0.05466
1464	0.05189
1465	0.049
1466	0.046
1467	0.04293
1468	0.03982
1469	0.03672
1470	0.03365
1471	0.03067
1472	0.02782
1473	0.02514
1474	0.02268
1475	0.02048
1476	0.01858
1477	0.017
1478	0.01577
1479	0.0149
1480	0.0144
1481	0.01424
1482	0.01443
1483	0.01491
1484	0.01564
1485	0.01657
1486	0.01765
1487	0.0188
1488	0.01994
1489	0.02103
1490	0.02198
1491	0.02274
1492	0.02326
1493	0.02351
1494	0.02346
1495	0.02311
1496	0.02246
1497	0.02155
1498	0.02039
1499	0.01903
1500	0.01752
1501	0.0159
1502	0.01424
1503	0.01258
1504	0.01096
1505	0.00942
1506	0.00798
1507	0.00667
1508	0.0055
1509	0.00447
1510	0.00358
1511	0.00283
1512	0.00221
1513	0.0017
1514	0.00129
1515	0.00096
1516	0.00071
1517	0.00052
1518	0.00037
1519	0.00026
1520	0.00018
1521	0.00013
1522	9e-05
1523	6e-05
1524	4e-05
1525	2e-05
1526	2e-05
1527	1e-05
1528	1e-05
1529	0
1530	0
1531	0
1532	0
1533	0
1534	0
1535	0
1536	0
1537	0
1538	0
1539	0
1540	0
1541	0
1542	0
1543	0
1544	1e-05
1545	1e-05
1546	1e-05
1547	2e-05
1548	4e-05
1549	6e-05
1550	0.0001
1551	0.00015
1552	0.00024
1553	0.00036
1554	0.00054
1555	0.00079
1556	0.00115
1557	0.00165
1558	0.00234
1559	0.00326
1560	0.00449
1561	0.0061
1562	0.00816
1563	0.01077
1564	0.01403
1565	0.01802
1566	0.02282
1567	0.02851
1568	0.03512
1569	0.04269
1570	0.05117
1571	0.06049
1572	0.07054
1573	0.08114
1574	0.09205
1575	0.10301
1576	0.11372
1577	0.12383
1578	0.13301
1579	0.14094
1580	0.14733
1581	0.15194
1582	0.15459
1583	0.15519
1584	0.15371
1585	0.15023
1586	0.14489
1587	0.13791
1588	0.12956
1589	0.12015
1590	0.11001
1591	0.09946
1592	0.08883
1593	0.07838
1594	0.06836
1595	0.05896
1596	0.05033
1597	0.04255
1598	0.03567
1599	0.0297
1600	0.0246
1601	0.02031
1602	0.01677
1603	0.01387
1604	0.01154
1605	0.00967
1606	0.00819
1607	0.00702
1608	0.00609
1609	0.00533
1610	0.00472
1611	0.00419
1612	0.00374
1613	0.00334
1614	0.00297
1615	0.00263
1616	0.00231
1617	0.00201
1618	0.00174
1619	0.00148
1620	0.00125
1621	0.00104
1622	0.00086
1623	0.0007
1624	0.00056
1625	0.00044
1626	0.00035
1627	0.00027
1628	0.0002
1629	0.00015
1630	0.00011
1631	8e-05
1632	6e-05
1633	4e-05
1634	3e-05
1635	2e-05
1636	1e-05
1637	1e-05
1638	1e-05
1639	0
1640	0
1641	0
1642	0
1643	0
1644	0
1645	0
1646	0
1647	0
1648	0
1649	0
1650	0
1651	0
1652	0
1653	0
1654	0
1655	0
1656	0
1657	0
1658	0
1659	0
1660	0
1661	0
1662	0
1663	0
1664	0
1665	0
1666	0
1667	0
1668	0
1669	0
1670	0
1671	0
1672	0
1673	0
1674	0
1675	0
1676	0
1677	0
1678	0
1679	0
1680	0
1681	0
1682	0
1683	0
1684	0
1685	0
1686	0
1687	0
1688	0
1689	0
1690	0
1691	0
1692	0
1693	0
1694	0
1695	0
1696	0
1697	0
1698	0
1699	0
1700	0
1701	0
1702	0
1703	0
1704	0
1705	0
1706	0
1707	0
1708	0
1709	0
1710	0
1711	0
1712	0
1713	0
1714	0
1715	0
1716	0
1717	0
1718	0
1719	0
1720	0
1721	0
1722	0
1723	0
1724	0
1725	0
1726	0
1727	0
1728	0
1729	0
1730	0
1731	0
1732	0
1733	0
1734	1e-05
1735	1e-05
1736	2e-05
1737	4e-05
1738	6e-05
1739	0.0001
1740	0.00017
1741	0.00028
1742	0.00044
1743	0.00068
1744	0.00106
1745	0.00161
1746	0.00241
1747	0.00357
1748	0.00521
1749	0.00751
1750	0.01066
1751	0.01493
1752	0.02063
1753	0.0281
1754	0.03776
1755	0.05003
1756	0.06539
1757	0.08427
1758	0.10711
1759	0.13428
1760	0.16601
1761	0.20241
1762	0.24341
1763	0.28867
1764	0.33764
1765	0.38947
1766	0.44309
1767	0.49714
1768	0.5501
1769	0.60033
1770	0.64612
1771	0.68583
1772	0.71796
1773	0.74125
1774	0.75476
1775	0.75794
1776	0.75065
1777	0.73319
1778	0.70628
1779	0.67099
1780	0.62869
1781	0.58095
1782	0.52944
1783	0.47585
1784	0.4218
1785	0.36875
1786	0.31792
1787	0.27033
1788	0.2267
1789	0.18749
1790	0.15293
1791	0.12303
1792	0.0976
1793	0.07637
1794	0.05893
1795	0.04485
1796	0.03366
1797	0.02492
1798	0.01819
1799	0.0131
1800	0.0093
1801	0.00651
1802	0.0045
1803	0.00306
1804	0.00206
1805	0.00136
1806	0.00089
1807	0.00057
1808	0.00036
1809	0.00023
1810	0.00014
1811	9e-05
1812	5e-05
1813	3e-05
1814	2e-05
1815	1e-05
1816	1e-05
1817	0
1818	0
1819	0
1820	0
1821	0
1822	0
1823	0
1824	0
1825	0
1826	0
1827	0
1828	0
1829	0
1830	0
1831	0
1832	0
1833	0
1834	0
1835	0
1836	0
1837	0
1838	0
1839	0
1840	0
1841	0
1842	0
1843	0
1844	0
1845	0
1846	0
1847	0
1848	0
1849	0
1850	0
1851	0
1852	0
1853	0
1854	0
1855	0
1856	0
1857	0
1858	0
1859	0
1860	0
1861	0
1862	0
1863	0
1864	0
1865	0
1866	0
1867	0
1868	0
1869	0
1870	0
1871	0
1872	0
1873	0
1874	0
1875	0
1876	0
1877	0
1878	0
1879	0
1880	0
1881	0
1882	0
1883	0
1884	0
1885	0
1886	0
1887	0
1888	0
1889	0
1890	0
1891	0
1892	0
1893	0
1894	0
1895	0
1896	0
1897	0
1898	0
1899	0
1900	0
1901	0
1902	0
1903	0
1904	0
1905	0
1906	0
1907	0
1908	0
1909	0
1910	0
1911	0
1912	0
1913	0
1914	0
1915	0
1916	0
1917	0
1918	0
1919	0
1920	0
1921	0
1922	0
1923	0
1924	0
1925	0
1926	0
1927	0
1928	0
1929	0
1930	0
1931	0
1932	0
1933	0
1934	0
1935	0
1936	0
1937	0
1938	0
1939	0
1940	0
1941	0
1942	0
1943	0
1944	0
1945	0
1946	0
1947	0
1948	0
1949	0
1950	0
1951	0
1952	0
1953	0
1954	0
1955	0
1956	0
1957	0
1958	0
1959	0
1960	0
1961	0
1962	0
1963	0
1964	0
1965	0
1966	0
1967	0
1968	0
1969	0
1970	0
1971	0
1972	0
1973	0
1974	0
1975	0
1976	0
1977	0
1978	0
1979	0
1980	0
1981	0
1982	0
1983	0
1984	0
1985	0
1986	0
1987	0
1988	0
1989	0
1990	0
1991	0
1992	0
1993	0
1994	0
1995	0
1996	0
1997	0
1998	0
1999	0
2000	0
2001	0
2002	0
2003	0
2004	0
2005	0
2006	0
2007	0
2008	0
2009	0
2010	0
2011	0
2012	0
2013	0
2014	0
2015	0
2016	0
2017	0
2018	0
2019	0
2020	0
2021	0
2022	0
2023	0
2024	0
2025	0
2026	0
2027	0
2028	0
2029	0
2030	0
2031	0
2032	0
2033	0
2034	0
2035	0
2036	0
2037	0
2038	0
2039	0
2040	0
2041	0
2042	0
2043	0
2044	0
2045	0
2046	0
2047	0
2048	0
2049	0
2050	0
2051	0
2052	0
2053	0
2054	0
2055	0
2056	0
2057	0
2058	0
2059	0
2060	0
2061	0
2062	0
2063	0
2064	0
2065	0
2066	0
2067	0
2068	0
2069	0
2070	0
2071	0
2072	0
2073	0
2074	0
2075	0
2076	0
2077	0
2078	0
2079	0
2080	0
2081	0
2082	0
2083	0
2084	0
2085	0
2086	0
2087	0
2088	0
2089	0
2090	0
2091	0
2092	0
2093	0
2094	0
2095	0
2096	0
2097	0
2098	0
2099	0
2100	0
2101	0
2102	0
2103	0
2104	0
2105	0
2106	0
2107	0
2108	0
2109	0
2110	0
2111	0
2112	0
2113	0
2114	0
2115	0
2116	0
2117	0
2118	0
2119	0
2120	0
2121	0
2122	0
2123	0
2124	0
2125	0
2126	0
2127	0
2128	0
2129	0
2130	0
2131	0
2132	0
2133	0
2134	0
2135	0
2136	0
2137	0
2138	0
2139	0
2140	0
2141	0
2142	0
2143	0
2144	0
2145	0
2146	0
2147	0
2148	0
2149	0
2150	0
2151	0
2152	0
2153	0
2154	0
2155	0
2156	0
2157	0
2158	0
2159	0
2160	0
2161	0
2162	0
2163	0
2164	0
2165	0
2166	0
2167	0
2168	0
2169	0
2170	0
2171	0
2172	0
2173	0
2174	0
2175	0
2176	0
2177	0
2178	0
2179	0
2180	0
2181	0
2182	0
2183	0
2184	0
2185	0
2186	0
2187	0
2188	0
2189	0
2190	0
2191	0
2192	0
2193	0
2194	0
2195	0
2196	0
2197	0
2198	0
2199	0

## Sheet: Phe-glucose structure
Optimized coordinates of [Phe-glucose ARP+H]+ - m/z 328
O 0.944701000 -1.250110000 0.027479000
C 1.509428000 0.027051000 -0.169836000
C 2.749266000 -0.023743000 -1.109013000
C 4.058468000 -0.015525000 -0.297469000
C 3.876567000 -0.742337000 1.038319000
C 2.814655000 -0.024551000 1.875477000
O 1.829833000 0.653971000 1.065566000
O 3.434231000 -2.094082000 0.814007000
O 5.033682000 -0.660772000 -1.118240000
O 2.680736000 1.088375000 -1.993745000
C 0.377347000 0.878828000 -0.749913000
N -0.776564000 0.779669000 0.212883000
C -2.031180000 1.503215000 -0.184866000
C -1.859022000 2.958023000 0.242642000
O -2.731531000 3.756355000 -0.375395000
O -1.047468000 3.305813000 1.073724000
C -3.270972000 0.863245000 0.495144000
C -3.410064000 -0.612540000 0.179062000
C -3.842094000 -1.033801000 -1.089308000
C -3.952390000 -2.393070000 -1.384577000
C -3.631278000 -3.350762000 -0.416339000
C -3.206048000 -2.943465000 0.848889000
C -3.096534000 -1.580467000 1.145214000
H 1.653996000 -1.876538000 0.284598000
H 2.698391000 -0.959022000 -1.678096000
H 4.331083000 1.029799000 -0.104337000
H 4.820793000 -0.762349000 1.597213000
H 3.271821000 0.762600000 2.478210000
H 2.325490000 -0.743493000 2.541624000
H 4.080506000 -2.538977000 0.243496000
H 5.921838000 -0.348955000 -0.896773000
H 3.366103000 0.990385000 -2.669647000
H 0.672980000 1.921974000 -0.838339000
H 0.052731000 0.488419000 -1.713867000
H -0.445762000 1.165722000 1.111332000
H -2.126535000 1.433850000 -1.270957000
H -2.628719000 4.666562000 -0.041965000
H -3.203891000 1.018233000 1.578192000
H -4.142897000 1.424549000 0.145436000
H -4.116302000 -0.298225000 -1.842482000
H -4.299642000 -2.705374000 -2.364581000
H -3.723861000 -4.407603000 -0.645706000
H -2.970442000 -3.680859000 1.609874000
H -2.794839000 -1.272283000 2.144171000
H -0.977253000 -0.223094000 0.354694000

## Sheet: Phe-galactose theoretical IR
Wavenumber	Normalized intensity
400	0.45528
401	0.42851
402	0.39887
403	0.36741
404	0.33521
405	0.30327
406	0.27247
407	0.24353
408	0.217
409	0.19323
410	0.17238
411	0.15444
412	0.13923
413	0.1265
414	0.1159
415	0.10703
416	0.09949
417	0.09292
418	0.08699
419	0.08141
420	0.076
421	0.0706
422	0.06516
423	0.05965
424	0.0541
425	0.04858
426	0.04318
427	0.03798
428	0.03307
429	0.02854
430	0.02446
431	0.02088
432	0.01782
433	0.01532
434	0.01335
435	0.01191
436	0.01097
437	0.0105
438	0.01045
439	0.01078
440	0.01144
441	0.0124
442	0.01359
443	0.015
444	0.01658
445	0.01832
446	0.02019
447	0.0222
448	0.02434
449	0.02664
450	0.02913
451	0.03184
452	0.03482
453	0.03813
454	0.04183
455	0.04599
456	0.05066
457	0.05591
458	0.06177
459	0.06829
460	0.07548
461	0.08334
462	0.09183
463	0.10091
464	0.11047
465	0.12038
466	0.1305
467	0.14062
468	0.15052
469	0.15995
470	0.16866
471	0.1764
472	0.18291
473	0.188
474	0.19147
475	0.19323
476	0.1932
477	0.19141
478	0.18791
479	0.18285
480	0.17641
481	0.16881
482	0.16033
483	0.1512
484	0.14172
485	0.13211
486	0.12261
487	0.11343
488	0.10472
489	0.09663
490	0.08924
491	0.08264
492	0.07688
493	0.07196
494	0.0679
495	0.06467
496	0.06222
497	0.06049
498	0.0594
499	0.05884
500	0.05869
501	0.05882
502	0.05909
503	0.05936
504	0.05949
505	0.05935
506	0.05885
507	0.05789
508	0.05645
509	0.05449
510	0.05203
511	0.04911
512	0.04581
513	0.0422
514	0.03838
515	0.03446
516	0.03053
517	0.02669
518	0.02302
519	0.0196
520	0.01645
521	0.01363
522	0.01114
523	0.00898
524	0.00715
525	0.00563
526	0.00437
527	0.00337
528	0.00258
529	0.00198
530	0.00153
531	0.00121
532	0.00099
533	0.00086
534	0.0008
535	0.00079
536	0.00082
537	0.00089
538	0.00098
539	0.00109
540	0.00122
541	0.00135
542	0.00148
543	0.00161
544	0.00174
545	0.00185
546	0.00196
547	0.00207
548	0.00217
549	0.00228
550	0.00241
551	0.00258
552	0.00281
553	0.00313
554	0.00358
555	0.0042
556	0.00505
557	0.0062
558	0.00772
559	0.00971
560	0.01227
561	0.01552
562	0.01959
563	0.02461
564	0.03071
565	0.03804
566	0.04672
567	0.05686
568	0.06853
569	0.08177
570	0.09657
571	0.11287
572	0.13051
573	0.14931
574	0.16899
575	0.18924
576	0.20969
577	0.22994
578	0.24961
579	0.26834
580	0.28581
581	0.30179
582	0.31611
583	0.32874
584	0.33974
585	0.34927
586	0.35755
587	0.36487
588	0.3715
589	0.37773
590	0.38375
591	0.38967
592	0.39548
593	0.40103
594	0.40606
595	0.41019
596	0.41298
597	0.41393
598	0.41255
599	0.40841
600	0.40119
601	0.39069
602	0.37687
603	0.35987
604	0.33999
605	0.31767
606	0.29349
607	0.26809
608	0.24218
609	0.21644
610	0.19154
611	0.16808
612	0.14656
613	0.12736
614	0.11075
615	0.0969
616	0.08584
617	0.07751
618	0.07176
619	0.06837
620	0.06705
621	0.06748
622	0.06929
623	0.07211
624	0.07556
625	0.07928
626	0.08292
627	0.08617
628	0.08877
629	0.09049
630	0.09119
631	0.09077
632	0.08921
633	0.08652
634	0.0828
635	0.07818
636	0.07281
637	0.06688
638	0.0606
639	0.05416
640	0.04774
641	0.0415
642	0.03558
643	0.03009
644	0.02509
645	0.02064
646	0.01674
647	0.01339
648	0.01057
649	0.00822
650	0.00631
651	0.00478
652	0.00357
653	0.00263
654	0.00191
655	0.00137
656	0.00098
657	0.0007
658	0.00051
659	0.00038
660	0.00032
661	0.00031
662	0.00035
663	0.00044
664	0.0006
665	0.00085
666	0.00121
667	0.00171
668	0.00239
669	0.00332
670	0.00454
671	0.00615
672	0.00822
673	0.01085
674	0.01416
675	0.01825
676	0.02325
677	0.02926
678	0.03638
679	0.04469
680	0.05426
681	0.0651
682	0.07719
683	0.09044
684	0.10472
685	0.11982
686	0.1355
687	0.15142
688	0.16723
689	0.18253
690	0.19689
691	0.20991
692	0.2212
693	0.23043
694	0.23731
695	0.24168
696	0.24344
697	0.24263
698	0.23938
699	0.23392
700	0.22656
701	0.21768
702	0.2077
703	0.19703
704	0.18608
705	0.17522
706	0.16475
707	0.1549
708	0.1458
709	0.13751
710	0.13002
711	0.12324
712	0.11704
713	0.11127
714	0.10575
715	0.10035
716	0.09491
717	0.08936
718	0.08364
719	0.07776
720	0.07175
721	0.0657
722	0.05973
723	0.05398
724	0.04861
725	0.04377
726	0.03965
727	0.0364
728	0.03417
729	0.03309
730	0.03328
731	0.03483
732	0.03782
733	0.04228
734	0.0482
735	0.05554
736	0.0642
737	0.07404
738	0.08486
739	0.09638
740	0.10831
741	0.12028
742	0.13191
743	0.14279
744	0.15254
745	0.16079
746	0.16723
747	0.1716
748	0.17376
749	0.17365
750	0.17132
751	0.16691
752	0.16068
753	0.15294
754	0.1441
755	0.13457
756	0.12479
757	0.11519
758	0.10617
759	0.09808
760	0.09118
761	0.08568
762	0.0817
763	0.07928
764	0.0784
765	0.07896
766	0.08084
767	0.08385
768	0.08783
769	0.09257
770	0.09793
771	0.10376
772	0.10994
773	0.11642
774	0.12316
775	0.13015
776	0.13741
777	0.14497
778	0.15283
779	0.16099
780	0.16939
781	0.17794
782	0.18648
783	0.19479
784	0.20263
785	0.20969
786	0.21566
787	0.22023
788	0.22311
789	0.22404
790	0.22287
791	0.21949
792	0.21391
793	0.20621
794	0.1966
795	0.18532
796	0.17273
797	0.15919
798	0.14512
799	0.13091
800	0.11695
801	0.10357
802	0.09106
803	0.07965
804	0.06949
805	0.06066
806	0.05317
807	0.047
808	0.04205
809	0.03821
810	0.03531
811	0.03322
812	0.03175
813	0.03078
814	0.03015
815	0.02977
816	0.02954
817	0.02942
818	0.02938
819	0.02942
820	0.02956
821	0.02984
822	0.03031
823	0.031
824	0.03197
825	0.03323
826	0.03481
827	0.03669
828	0.03884
829	0.04119
830	0.04366
831	0.04616
832	0.04856
833	0.05074
834	0.05259
835	0.05399
836	0.05485
837	0.05511
838	0.05473
839	0.05368
840	0.052
841	0.04974
842	0.04695
843	0.04375
844	0.04023
845	0.03651
846	0.03271
847	0.02893
848	0.02526
849	0.0218
850	0.01862
851	0.01577
852	0.0133
853	0.01124
854	0.00963
855	0.00848
856	0.00783
857	0.00771
858	0.00817
859	0.00926
860	0.01105
861	0.01361
862	0.01703
863	0.0214
864	0.02679
865	0.03327
866	0.04089
867	0.04965
868	0.05952
869	0.07041
870	0.08218
871	0.09462
872	0.10745
873	0.12036
874	0.13297
875	0.1449
876	0.15575
877	0.16514
878	0.17274
879	0.17827
880	0.18155
881	0.18249
882	0.18112
883	0.17758
884	0.1721
885	0.16502
886	0.15675
887	0.14775
888	0.1385
889	0.12948
890	0.12116
891	0.11391
892	0.10806
893	0.10384
894	0.10138
895	0.1007
896	0.10174
897	0.1043
898	0.10815
899	0.11295
900	0.11834
901	0.12392
902	0.12929
903	0.13409
904	0.13797
905	0.14065
906	0.14193
907	0.14167
908	0.13984
909	0.13646
910	0.13165
911	0.12557
912	0.11845
913	0.11053
914	0.10209
915	0.09341
916	0.08474
917	0.07633
918	0.06839
919	0.06111
920	0.05462
921	0.04904
922	0.04445
923	0.04086
924	0.03831
925	0.03675
926	0.03615
927	0.03644
928	0.03753
929	0.03932
930	0.04171
931	0.04457
932	0.04779
933	0.05127
934	0.05491
935	0.05864
936	0.0624
937	0.06617
938	0.06996
939	0.07377
940	0.07765
941	0.08166
942	0.08584
943	0.09024
944	0.09488
945	0.09977
946	0.10486
947	0.11009
948	0.11535
949	0.1205
950	0.12536
951	0.12978
952	0.13358
953	0.13659
954	0.13869
955	0.13978
956	0.13982
957	0.13879
958	0.13673
959	0.13373
960	0.12989
961	0.12535
962	0.12023
963	0.11469
964	0.10884
965	0.10281
966	0.09669
967	0.09056
968	0.08448
969	0.07849
970	0.07263
971	0.06692
972	0.06141
973	0.05612
974	0.05107
975	0.04629
976	0.04183
977	0.03771
978	0.03395
979	0.03058
980	0.02759
981	0.025
982	0.0228
983	0.02097
984	0.0195
985	0.01837
986	0.01756
987	0.01707
988	0.0169
989	0.01707
990	0.01761
991	0.01859
992	0.02007
993	0.02214
994	0.0249
995	0.02847
996	0.03295
997	0.03848
998	0.04514
999	0.05303
1000	0.06222
1001	0.07273
1002	0.08456
1003	0.09766
1004	0.11193
1005	0.12722
1006	0.14333
1007	0.16002
1008	0.177
1009	0.19395
1010	0.21054
1011	0.22642
1012	0.24124
1013	0.25471
1014	0.26655
1015	0.27654
1016	0.28452
1017	0.29041
1018	0.29421
1019	0.29597
1020	0.29582
1021	0.29396
1022	0.2906
1023	0.28599
1024	0.2804
1025	0.27408
1026	0.26726
1027	0.26014
1028	0.25289
1029	0.24565
1030	0.23851
1031	0.23157
1032	0.22488
1033	0.21852
1034	0.21258
1035	0.20718
1036	0.20246
1037	0.1986
1038	0.19579
1039	0.19427
1040	0.19424
1041	0.19588
1042	0.19933
1043	0.20465
1044	0.21181
1045	0.22064
1046	0.23089
1047	0.24216
1048	0.25396
1049	0.26573
1050	0.27683
1051	0.28664
1052	0.29456
1053	0.3001
1054	0.30286
1055	0.30261
1056	0.2993
1057	0.29308
1058	0.28431
1059	0.27351
1060	0.26139
1061	0.2488
1062	0.23667
1063	0.22599
1064	0.21777
1065	0.21296
1066	0.21245
1067	0.21701
1068	0.22723
1069	0.24353
1070	0.26609
1071	0.29486
1072	0.32957
1073	0.36968
1074	0.41441
1075	0.46281
1076	0.51372
1077	0.56587
1078	0.61793
1079	0.66855
1080	0.71642
1081	0.76035
1082	0.7993
1083	0.83244
1084	0.85914
1085	0.87902
1086	0.89192
1087	0.89788
1088	0.89713
1089	0.89005
1090	0.87712
1091	0.8589
1092	0.83598
1093	0.80897
1094	0.7785
1095	0.74514
1096	0.70947
1097	0.67202
1098	0.63329
1099	0.59377
1100	0.5539
1101	0.51408
1102	0.4747
1103	0.43609
1104	0.39856
1105	0.36237
1106	0.32774
1107	0.29483
1108	0.26379
1109	0.23471
1110	0.20765
1111	0.18264
1112	0.1597
1113	0.13881
1114	0.11994
1115	0.10305
1116	0.08809
1117	0.07501
1118	0.06374
1119	0.05422
1120	0.04641
1121	0.04027
1122	0.03579
1123	0.03296
1124	0.03184
1125	0.03251
1126	0.03511
1127	0.03983
1128	0.0469
1129	0.05662
1130	0.06932
1131	0.08532
1132	0.10498
1133	0.1286
1134	0.15639
1135	0.18849
1136	0.22484
1137	0.26521
1138	0.30916
1139	0.35598
1140	0.40476
1141	0.45431
1142	0.5033
1143	0.55023
1144	0.59354
1145	0.63171
1146	0.66328
1147	0.68704
1148	0.70202
1149	0.70762
1150	0.70358
1151	0.6901
1152	0.66772
1153	0.63737
1154	0.60023
1155	0.55775
1156	0.51146
1157	0.46296
1158	0.41378
1159	0.36536
1160	0.31892
1161	0.2755
1162	0.23587
1163	0.20057
1164	0.1699
1165	0.14396
1166	0.12266
1167	0.10579
1168	0.09301
1169	0.08393
1170	0.07811
1171	0.0751
1172	0.07443
1173	0.07569
1174	0.07846
1175	0.08239
1176	0.08715
1177	0.09249
1178	0.09819
1179	0.10411
1180	0.11015
1181	0.11628
1182	0.12251
1183	0.12888
1184	0.13548
1185	0.1424
1186	0.14972
1187	0.1575
1188	0.16575
1189	0.17444
1190	0.18345
1191	0.19262
1192	0.20172
1193	0.21047
1194	0.21856
1195	0.22568
1196	0.23155
1197	0.23594
1198	0.23873
1199	0.23989
1200	0.2395
1201	0.23779
1202	0.23512
1203	0.23191
1204	0.22871
1205	0.22608
1206	0.22457
1207	0.2247
1208	0.2269
1209	0.23145
1210	0.23849
1211	0.24796
1212	0.25963
1213	0.27306
1214	0.28768
1215	0.30279
1216	0.31758
1217	0.33126
1218	0.34303
1219	0.3522
1220	0.35818
1221	0.36058
1222	0.35919
1223	0.35402
1224	0.34529
1225	0.33338
1226	0.31886
1227	0.3024
1228	0.28476
1229	0.2667
1230	0.24899
1231	0.23233
1232	0.21732
1233	0.20447
1234	0.19415
1235	0.18658
1236	0.18188
1237	0.18002
1238	0.18087
1239	0.18418
1240	0.18964
1241	0.19684
1242	0.20534
1243	0.21465
1244	0.22427
1245	0.23368
1246	0.24238
1247	0.2499
1248	0.25583
1249	0.25982
1250	0.26158
1251	0.26094
1252	0.2578
1253	0.25217
1254	0.24417
1255	0.23398
1256	0.22189
1257	0.20823
1258	0.19339
1259	0.17779
1260	0.16185
1261	0.14599
1262	0.13063
1263	0.11612
1264	0.10281
1265	0.09097
1266	0.08086
1267	0.07267
1268	0.06652
1269	0.06252
1270	0.06072
1271	0.06111
1272	0.06365
1273	0.06824
1274	0.07473
1275	0.08294
1276	0.09262
1277	0.10347
1278	0.11514
1279	0.12725
1280	0.13939
1281	0.15113
1282	0.16205
1283	0.17174
1284	0.17984
1285	0.18604
1286	0.19013
1287	0.19197
1288	0.19153
1289	0.1889
1290	0.18425
1291	0.17784
1292	0.17002
1293	0.1612
1294	0.15179
1295	0.14224
1296	0.13296
1297	0.12433
1298	0.11666
1299	0.1102
1300	0.10509
1301	0.10141
1302	0.09913
1303	0.09815
1304	0.09831
1305	0.09939
1306	0.10115
1307	0.10332
1308	0.10566
1309	0.10794
1310	0.10997
1311	0.11164
1312	0.11287
1313	0.11369
1314	0.11415
1315	0.1144
1316	0.11463
1317	0.11506
1318	0.11596
1319	0.11758
1320	0.12018
1321	0.12398
1322	0.12917
1323	0.13587
1324	0.14416
1325	0.15402
1326	0.16538
1327	0.17809
1328	0.19195
1329	0.20667
1330	0.22194
1331	0.23739
1332	0.25263
1333	0.26727
1334	0.28088
1335	0.2931
1336	0.30357
1337	0.31198
1338	0.31809
1339	0.32172
1340	0.32279
1341	0.32129
1342	0.31733
1343	0.31106
1344	0.30276
1345	0.29274
1346	0.28138
1347	0.26907
1348	0.25623
1349	0.24327
1350	0.23054
1351	0.21839
1352	0.20709
1353	0.19683
1354	0.18778
1355	0.18001
1356	0.17356
1357	0.1684
1358	0.16448
1359	0.16173
1360	0.16003
1361	0.15928
1362	0.1594
1363	0.16029
1364	0.16189
1365	0.16416
1366	0.16713
1367	0.17082
1368	0.17534
1369	0.18082
1370	0.18746
1371	0.19552
1372	0.20527
1373	0.21707
1374	0.2313
1375	0.24835
1376	0.26862
1377	0.29253
1378	0.32041
1379	0.35255
1380	0.38911
1381	0.4301
1382	0.47537
1383	0.52452
1384	0.5769
1385	0.63163
1386	0.68757
1387	0.74333
1388	0.7974
1389	0.8481
1390	0.8938
1391	0.93289
1392	0.96399
1393	0.98598
1394	0.99809
1395	1
1396	0.99181
1397	0.97408
1398	0.94777
1399	0.91417
1400	0.87481
1401	0.83139
1402	0.78557
1403	0.73899
1404	0.69304
1405	0.64892
1406	0.6075
1407	0.56933
1408	0.53466
1409	0.50346
1410	0.47549
1411	0.45031
1412	0.42741
1413	0.4062
1414	0.38613
1415	0.3667
1416	0.34749
1417	0.32818
1418	0.30858
1419	0.2886
1420	0.26825
1421	0.24762
1422	0.22688
1423	0.20623
1424	0.1859
1425	0.16612
1426	0.14713
1427	0.12914
1428	0.11234
1429	0.09688
1430	0.08287
1431	0.07041
1432	0.05953
1433	0.05027
1434	0.0426
1435	0.03651
1436	0.03196
1437	0.02889
1438	0.02726
1439	0.02701
1440	0.02807
1441	0.03038
1442	0.03388
1443	0.03848
1444	0.04408
1445	0.05059
1446	0.05786
1447	0.06573
1448	0.07402
1449	0.08252
1450	0.09099
1451	0.0992
1452	0.10688
1453	0.11379
1454	0.1197
1455	0.1244
1456	0.12772
1457	0.12954
1458	0.1298
1459	0.12848
1460	0.12564
1461	0.12138
1462	0.11584
1463	0.10923
1464	0.10177
1465	0.09368
1466	0.08522
1467	0.07663
1468	0.06812
1469	0.0599
1470	0.05213
1471	0.04496
1472	0.03848
1473	0.03277
1474	0.02787
1475	0.02379
1476	0.02053
1477	0.01807
1478	0.01636
1479	0.01534
1480	0.01496
1481	0.01515
1482	0.01582
1483	0.0169
1484	0.01829
1485	0.01991
1486	0.02166
1487	0.02345
1488	0.02518
1489	0.02678
1490	0.02815
1491	0.02922
1492	0.02996
1493	0.03031
1494	0.03025
1495	0.02978
1496	0.02893
1497	0.02771
1498	0.02618
1499	0.0244
1500	0.02243
1501	0.02033
1502	0.01817
1503	0.01602
1504	0.01393
1505	0.01195
1506	0.01011
1507	0.00843
1508	0.00694
1509	0.00563
1510	0.0045
1511	0.00355
1512	0.00277
1513	0.00212
1514	0.00161
1515	0.0012
1516	0.00088
1517	0.00064
1518	0.00046
1519	0.00032
1520	0.00023
1521	0.00016
1522	0.00011
1523	7e-05
1524	5e-05
1525	3e-05
1526	2e-05
1527	1e-05
1528	1e-05
1529	0
1530	0
1531	0
1532	0
1533	0
1534	0
1535	0
1536	0
1537	0
1538	0
1539	0
1540	0
1541	0
1542	1e-05
1543	1e-05
1544	2e-05
1545	3e-05
1546	4e-05
1547	7e-05
1548	0.00011
1549	0.00017
1550	0.00027
1551	0.00041
1552	0.00061
1553	0.00091
1554	0.00132
1555	0.0019
1556	0.0027
1557	0.00377
1558	0.0052
1559	0.00707
1560	0.00949
1561	0.01256
1562	0.01639
1563	0.0211
1564	0.02678
1565	0.03354
1566	0.04142
1567	0.05045
1568	0.06062
1569	0.07183
1570	0.08397
1571	0.09681
1572	0.1101
1573	0.12351
1574	0.13667
1575	0.14919
1576	0.16066
1577	0.17068
1578	0.1789
1579	0.185
1580	0.18876
1581	0.19005
1582	0.18882
1583	0.18515
1584	0.17919
1585	0.17118
1586	0.16145
1587	0.15035
1588	0.13828
1589	0.12563
1590	0.11277
1591	0.10005
1592	0.08777
1593	0.07617
1594	0.06544
1595	0.0557
1596	0.04701
1597	0.0394
1598	0.03284
1599	0.02727
1600	0.02262
1601	0.01878
1602	0.01566
1603	0.01315
1604	0.01115
1605	0.00956
1606	0.0083
1607	0.00729
1608	0.00648
1609	0.0058
1610	0.00523
1611	0.00472
1612	0.00426
1613	0.00384
1614	0.00344
1615	0.00305
1616	0.00269
1617	0.00235
1618	0.00203
1619	0.00173
1620	0.00146
1621	0.00122
1622	0.001
1623	0.00081
1624	0.00065
1625	0.00051
1626	0.0004
1627	0.00031
1628	0.00023
1629	0.00018
1630	0.00013
1631	9e-05
1632	7e-05
1633	5e-05
1634	3e-05
1635	2e-05
1636	2e-05
1637	1e-05
1638	1e-05
1639	0
1640	0
1641	0
1642	0
1643	0
1644	0
1645	0
1646	0
1647	0
1648	0
1649	0
1650	0
1651	0
1652	0
1653	0
1654	0
1655	0
1656	0
1657	0
1658	0
1659	0
1660	0
1661	0
1662	0
1663	0
1664	0
1665	0
1666	0
1667	0
1668	0
1669	0
1670	0
1671	0
1672	0
1673	0
1674	0
1675	0
1676	0
1677	0
1678	0
1679	0
1680	0
1681	0
1682	0
1683	0
1684	0
1685	0
1686	0
1687	0
1688	0
1689	0
1690	0
1691	0
1692	0
1693	0
1694	0
1695	0
1696	0
1697	0
1698	0
1699	0
1700	0
1701	0
1702	0
1703	0
1704	0
1705	0
1706	0
1707	0
1708	0
1709	0
1710	0
1711	0
1712	0
1713	0
1714	0
1715	0
1716	0
1717	0
1718	0
1719	0
1720	0
1721	0
1722	0
1723	0
1724	0
1725	0
1726	0
1727	0
1728	0
1729	0
1730	0
1731	0
1732	0
1733	0
1734	0
1735	0
1736	1e-05
1737	1e-05
1738	2e-05
1739	4e-05
1740	7e-05
1741	0.00012
1742	0.00019
1743	0.00031
1744	0.00049
1745	0.00077
1746	0.00119
1747	0.00182
1748	0.00274
1749	0.00408
1750	0.00598
1751	0.00864
1752	0.01231
1753	0.0173
1754	0.02399
1755	0.0328
1756	0.04423
1757	0.05882
1758	0.07715
1759	0.09979
1760	0.12731
1761	0.16017
1762	0.19875
1763	0.24322
1764	0.29354
1765	0.3494
1766	0.41016
1767	0.47486
1768	0.54219
1769	0.61056
1770	0.67807
1771	0.74269
1772	0.80226
1773	0.85468
1774	0.89799
1775	0.9305
1776	0.95092
1777	0.95841
1778	0.95265
1779	0.9339
1780	0.90291
1781	0.86093
1782	0.8096
1783	0.75085
1784	0.68677
1785	0.61952
1786	0.55116
1787	0.48359
1788	0.41846
1789	0.35712
1790	0.30057
1791	0.2495
1792	0.20425
1793	0.16491
1794	0.13131
1795	0.10312
1796	0.07986
1797	0.061
1798	0.04595
1799	0.03414
1800	0.02502
1801	0.01808
1802	0.01288
1803	0.00905
1804	0.00628
1805	0.00429
1806	0.00289
1807	0.00192
1808	0.00126
1809	0.00082
1810	0.00052
1811	0.00033
1812	0.0002
1813	0.00012
1814	8e-05
1815	4e-05
1816	3e-05
1817	2e-05
1818	1e-05
1819	0
1820	0
1821	0
1822	0
1823	0
1824	0
1825	0
1826	0
1827	0
1828	0
1829	0
1830	0
1831	0
1832	0
1833	0
1834	0
1835	0
1836	0
1837	0
1838	0
1839	0
1840	0
1841	0
1842	0
1843	0
1844	0
1845	0
1846	0
1847	0
1848	0
1849	0
1850	0
1851	0
1852	0
1853	0
1854	0
1855	0
1856	0
1857	0
1858	0
1859	0
1860	0
1861	0
1862	0
1863	0
1864	0
1865	0
1866	0
1867	0
1868	0
1869	0
1870	0
1871	0
1872	0
1873	0
1874	0
1875	0
1876	0
1877	0
1878	0
1879	0
1880	0
1881	0
1882	0
1883	0
1884	0
1885	0
1886	0
1887	0
1888	0
1889	0
1890	0
1891	0
1892	0
1893	0
1894	0
1895	0
1896	0
1897	0
1898	0
1899	0
1900	0
1901	0
1902	0
1903	0
1904	0
1905	0
1906	0
1907	0
1908	0
1909	0
1910	0
1911	0
1912	0
1913	0
1914	0
1915	0
1916	0
1917	0
1918	0
1919	0
1920	0
1921	0
1922	0
1923	0
1924	0
1925	0
1926	0
1927	0
1928	0
1929	0
1930	0
1931	0
1932	0
1933	0
1934	0
1935	0
1936	0
1937	0
1938	0
1939	0
1940	0
1941	0
1942	0
1943	0
1944	0
1945	0
1946	0
1947	0
1948	0
1949	0
1950	0
1951	0
1952	0
1953	0
1954	0
1955	0
1956	0
1957	0
1958	0
1959	0
1960	0
1961	0
1962	0
1963	0
1964	0
1965	0
1966	0
1967	0
1968	0
1969	0
1970	0
1971	0
1972	0
1973	0
1974	0
1975	0
1976	0
1977	0
1978	0
1979	0
1980	0
1981	0
1982	0
1983	0
1984	0
1985	0
1986	0
1987	0
1988	0
1989	0
1990	0
1991	0
1992	0
1993	0
1994	0
1995	0
1996	0
1997	0
1998	0
1999	0
2000	0
2001	0
2002	0
2003	0
2004	0
2005	0
2006	0
2007	0
2008	0
2009	0
2010	0
2011	0
2012	0
2013	0
2014	0
2015	0
2016	0
2017	0
2018	0
2019	0
2020	0
2021	0
2022	0
2023	0
2024	0
2025	0
2026	0
2027	0
2028	0
2029	0
2030	0
2031	0
2032	0
2033	0
2034	0
2035	0
2036	0
2037	0
2038	0
2039	0
2040	0
2041	0
2042	0
2043	0
2044	0
2045	0
2046	0
2047	0
2048	0
2049	0
2050	0
2051	0
2052	0
2053	0
2054	0
2055	0
2056	0
2057	0
2058	0
2059	0
2060	0
2061	0
2062	0
2063	0
2064	0
2065	0
2066	0
2067	0
2068	0
2069	0
2070	0
2071	0
2072	0
2073	0
2074	0
2075	0
2076	0
2077	0
2078	0
2079	0
2080	0
2081	0
2082	0
2083	0
2084	0
2085	0
2086	0
2087	0
2088	0
2089	0
2090	0
2091	0
2092	0
2093	0
2094	0
2095	0
2096	0
2097	0
2098	0
2099	0
2100	0
2101	0
2102	0
2103	0
2104	0
2105	0
2106	0
2107	0
2108	0
2109	0
2110	0
2111	0
2112	0
2113	0
2114	0
2115	0
2116	0
2117	0
2118	0
2119	0
2120	0
2121	0
2122	0
2123	0
2124	0
2125	0
2126	0
2127	0
2128	0
2129	0
2130	0
2131	0
2132	0
2133	0
2134	0
2135	0
2136	0
2137	0
2138	0
2139	0
2140	0
2141	0
2142	0
2143	0
2144	0
2145	0
2146	0
2147	0
2148	0
2149	0
2150	0
2151	0
2152	0
2153	0
2154	0
2155	0
2156	0
2157	0
2158	0
2159	0
2160	0
2161	0
2162	0
2163	0
2164	0
2165	0
2166	0
2167	0
2168	0
2169	0
2170	0
2171	0
2172	0
2173	0
2174	0
2175	0
2176	0
2177	0
2178	0
2179	0
2180	0
2181	0
2182	0
2183	0
2184	0
2185	0
2186	0
2187	0
2188	0
2189	0
2190	0
2191	0
2192	0
2193	0
2194	0
2195	0
2196	0
2197	0
2198	0
2199	0

## Sheet: Phe-galactose structure
Optimized coordinates of [Phe-galactose ARP+H]+ - m/z 328
O 3.562471000 2.205185000 1.365417000
C 3.610281000 1.720184000 0.029449000
C 4.034151000 0.243387000 0.155757000
O 4.273575000 -0.339980000 -1.138786000
C 2.906264000 -0.578516000 0.792580000
O 3.234564000 -1.941693000 0.944705000
C 1.594245000 -0.388022000 -0.012054000
O 1.630076000 -0.985473000 -1.291437000
C 0.405798000 -1.036787000 0.698628000
N -0.790205000 -0.896989000 -0.204020000
C -2.080724000 -1.466541000 0.313339000
C -3.292249000 -0.785285000 -0.376495000
C -3.286727000 0.721159000 -0.207813000
C -3.613299000 1.303356000 1.028117000
C -3.594671000 2.689696000 1.185300000
C -3.248932000 3.514260000 0.108997000
C -2.927022000 2.946941000 -1.124878000
C -2.945451000 1.556647000 -1.282417000
C -2.053724000 -2.965191000 0.025265000
O -2.958247000 -3.618635000 0.757296000
O -1.317764000 -3.461180000 -0.800135000
O 1.261382000 0.993689000 -0.083976000
C 2.262027000 1.830294000 -0.689237000
H 3.502389000 3.169504000 1.372498000
H 4.366109000 2.258659000 -0.562352000
H 4.928234000 0.168243000 0.782363000
H 5.171143000 -0.157649000 -1.446192000
H 2.736536000 -0.179670000 1.796411000
H 3.612066000 -2.270797000 0.115008000
H 2.509957000 -0.866723000 -1.692015000
H 0.185036000 -0.524854000 1.635901000
H 0.596353000 -2.096982000 0.863355000
H -0.545936000 -1.370861000 -1.088827000
H -2.115927000 -1.285613000 1.390221000
H -4.191140000 -1.227014000 0.064445000
H -3.293570000 -1.051132000 -1.439841000
H -3.907155000 0.673677000 1.865124000
H -3.862272000 3.127296000 2.142058000
H -3.244671000 4.592887000 0.230479000
H -2.676277000 3.581304000 -1.969437000
H -2.725688000 1.124890000 -2.256663000
H -2.949833000 -4.562625000 0.514024000
H 2.376133000 1.574927000 -1.750126000
H 1.866769000 2.846354000 -0.621435000
H -0.915077000 0.106312000 -0.408765000

## Sheet: Phe-gluc fragment theoreticalIR
Wavenumber	Normalized intensity
403.322	0.12054
406.74	0.15101
410.158	0.16677
413.577	0.17022
416.995	0.17364
420.413	0.18935
423.832	0.21763
427.25	0.24382
430.668	0.24838
434.087	0.22184
437.505	0.17183
440.924	0.11746
444.342	0.07783
447.76	0.06424
451.179	0.07863
454.597	0.11479
458.015	0.16036
461.434	0.20177
464.852	0.23213
468.271	0.25603
471.689	0.28385
475.107	0.3184
478.526	0.34697
481.944	0.34869
485.362	0.31155
488.781	0.24316
492.199	0.16618
495.617	0.10438
499.036	0.07189
502.454	0.0709
505.873	0.09411
509.291	0.12751
512.709	0.15414
516.128	0.16054
519.546	0.14337
522.964	0.11046
526.383	0.07465
529.801	0.04578
533.22	0.02687
536.638	0.01595
540.056	0.0098
543.475	0.00624
546.893	0.00433
550.311	0.00364
553.73	0.0037
557.148	0.00399
560.566	0.00416
563.985	0.00426
567.403	0.005
570.822	0.00802
574.24	0.0164
577.658	0.03483
581.077	0.06869
584.495	0.12188
587.913	0.19361
591.332	0.27552
594.75	0.35069
598.169	0.39717
601.587	0.39719
605.005	0.34811
608.424	0.26634
611.842	0.17937
615.26	0.11147
618.679	0.0738
622.097	0.06368
625.515	0.06989
628.934	0.07899
632.352	0.08069
635.771	0.0713
639.189	0.05384
642.607	0.03462
646.026	0.01895
649.444	0.00882
652.862	0.00349
656.281	0.00118
659.699	0.000354103
663.118	0.000170263
666.536	0.000395601
669.954	0.00138
673.373	0.00428
676.791	0.0113
680.209	0.02538
683.628	0.04853
687.046	0.07917
690.464	0.11062
693.883	0.13349
697.301	0.14163
700.72	0.1365
704.138	0.12537
707.556	0.11458
710.975	0.1047
714.393	0.09227
717.811	0.07553
721.23	0.05822
724.648	0.04898
728.067	0.05815
731.485	0.09392
734.903	0.15753
738.322	0.23807
741.74	0.31176
745.158	0.35076
748.577	0.33855
751.995	0.28042
755.413	0.1998
758.832	0.12396
762.25	0.07109
765.669	0.0468
769.087	0.04798
772.505	0.06701
775.924	0.09336
779.342	0.1149
782.76	0.122
786.179	0.11243
789.597	0.09262
793.016	0.07332
796.434	0.06324
799.852	0.06534
803.271	0.07692
806.689	0.09188
810.107	0.10315
813.526	0.10536
816.944	0.09678
820.362	0.07973
823.781	0.05896
827.199	0.03944
830.618	0.02469
834.036	0.01637
837.454	0.01446
840.873	0.01767
844.291	0.0236
847.709	0.02913
851.128	0.03137
854.546	0.029
857.965	0.0229
861.383	0.01543
864.801	0.00892
868.22	0.00467
871.638	0.00303
875.056	0.00428
878.475	0.00933
881.893	0.01951
885.311	0.0353
888.73	0.05452
892.148	0.07196
895.567	0.08166
898.985	0.08085
902.403	0.07208
905.822	0.06119
909.24	0.05303
912.658	0.04905
916.077	0.04888
919.495	0.05439
922.913	0.07226
926.332	0.11273
929.75	0.18364
933.169	0.28176
936.587	0.38688
940.005	0.46576
943.424	0.48772
946.842	0.44272
950.26	0.34788
953.679	0.23689
957.097	0.14111
960.516	0.07666
963.934	0.04355
967.352	0.03261
970.771	0.03286
974.189	0.03584
977.607	0.03712
981.026	0.03616
984.444	0.03501
987.862	0.03614
991.281	0.04065
994.699	0.04725
998.118	0.05291
1001.54	0.05493
1004.95	0.05356
1008.37	0.05294
1011.79	0.05924
1015.21	0.07716
1018.63	0.10732
1022.05	0.1469
1025.46	0.19252
1028.88	0.24229
1032.3	0.29463
1035.72	0.34575
1039.14	0.38955
1042.56	0.42012
1045.97	0.43261
1049.39	0.42193
1052.81	0.38463
1056.23	0.32617
1059.65	0.26559
1063.07	0.22886
1066.48	0.23334
1069.9	0.27557
1073.32	0.33237
1076.74	0.37494
1080.16	0.38611
1083.58	0.3699
1087	0.34931
1090.41	0.35491
1093.83	0.40846
1097.25	0.50752
1100.67	0.62249
1104.09	0.71401
1107.51	0.76023
1110.92	0.76798
1114.34	0.75677
1117.76	0.73512
1121.18	0.6964
1124.6	0.6344
1128.02	0.55655
1131.43	0.48267
1134.85	0.4366
1138.27	0.4385
1141.69	0.49421
1145.11	0.58248
1148.53	0.65524
1151.94	0.66181
1155.36	0.58278
1158.78	0.44365
1162.2	0.29666
1165.62	0.18921
1169.04	0.14438
1172.45	0.1603
1175.87	0.21802
1179.29	0.28972
1182.71	0.34698
1186.13	0.37027
1189.55	0.35505
1192.96	0.3104
1196.38	0.25177
1199.8	0.19337
1203.22	0.14446
1206.64	0.11018
1210.06	0.09538
1213.47	0.10715
1216.89	0.15199
1220.31	0.22739
1223.73	0.31465
1227.15	0.38266
1230.57	0.40448
1233.98	0.37493
1237.4	0.31334
1240.82	0.24865
1244.24	0.20059
1247.66	0.17185
1251.08	0.15342
1254.5	0.13472
1257.91	0.11049
1261.33	0.08199
1264.75	0.0542
1268.17	0.03212
1271.59	0.01868
1275.01	0.01514
1278.42	0.02262
1281.84	0.04276
1285.26	0.07596
1288.68	0.11815
1292.1	0.15904
1295.52	0.18499
1298.93	0.18608
1302.35	0.16241
1305.77	0.12441
1309.19	0.0872
1312.61	0.06425
1316.03	0.06514
1319.44	0.09594
1322.86	0.15756
1326.28	0.24078
1329.7	0.32388
1333.12	0.37989
1336.54	0.39133
1339.95	0.36043
1343.37	0.30541
1346.79	0.24701
1350.21	0.19762
1353.63	0.1598
1357.05	0.13117
1360.46	0.10961
1363.88	0.09522
1367.3	0.08962
1370.72	0.0943
1374.14	0.10938
1377.56	0.13264
1380.97	0.15892
1384.39	0.18179
1387.81	0.19883
1391.23	0.21761
1394.65	0.25609
1398.07	0.33493
1401.49	0.46537
1404.9	0.63857
1408.32	0.82083
1411.74	0.95904
1415.16	1
1418.58	0.91858
1422	0.73605
1425.41	0.51077
1428.83	0.30577
1432.25	0.15889
1435.67	0.07575
1439.09	0.04262
1442.51	0.04238
1445.92	0.06166
1449.34	0.08964
1452.76	0.11514
1456.18	0.12756
1459.6	0.1212
1463.02	0.09857
1466.43	0.06862
1469.85	0.04117
1473.27	0.02223
1476.69	0.01301
1480.11	0.01184
1483.53	0.01608
1486.94	0.02271
1490.36	0.02849
1493.78	0.03064
1497.2	0.02806
1500.62	0.02186
1504.04	0.01448
1507.45	0.00816
1510.87	0.00391
1514.29	0.00159
1517.71	0.000552638
1521.13	0.000162908
1524.55	4.08404e-05
1527.96	8.70736e-06
1531.38	1.57881e-06
1534.8	2.43472e-07
1538.22	3.21386e-08
1541.64	6.15124e-09
1545.06	2.73804e-08
1548.47	2.40369e-07
1551.89	1.81831e-06
1555.31	1.17091e-05
1558.73	6.41738e-05
1562.15	0.000299324
1565.57	0.00119
1568.99	0.00401
1572.4	0.01153
1575.82	0.0282
1579.24	0.05867
1582.66	0.10385
1586.08	0.15645
1589.5	0.20062
1592.91	0.2191
1596.33	0.20406
1599.75	0.16247
1603.17	0.11112
1606.59	0.06589
1610.01	0.03443
1613.42	0.01627
1616.84	0.00717
1620.26	0.00303
1623.68	0.00122
1627.1	0.000467905
1630.52	0.000192269
1633.93	0.000222924
1637.35	0.000786022
1640.77	0.00291
1644.19	0.00931
1647.61	0.02532
1651.03	0.05859
1654.44	0.11528
1657.86	0.19292
1661.28	0.27457
1664.7	0.33233
1668.12	0.34208
1671.54	0.29946
1674.95	0.22294
1678.37	0.14116
1681.79	0.07601
1685.21	0.03481
1688.63	0.01356
1692.05	0.00449
1695.46	0.00126
1698.88	0.000302926
1702.3	6.1713e-05
1705.72	1.06921e-05
1709.14	1.57544e-06
1712.56	1.97432e-07
1715.97	2.12719e-08
1719.39	5.04972e-09
1722.81	3.61481e-08
1726.23	3.50714e-07
1729.65	2.90546e-06
1733.07	2.04708e-05
1736.49	0.000122661
1739.9	0.00062506
1743.32	0.00271
1746.74	0.00998
1750.16	0.03129
1753.58	0.08342
1757	0.18911
1760.41	0.36461
1763.83	0.59783
1767.25	0.83364
1770.67	0.98861
1774.09	0.99706
1777.51	0.85519
1780.92	0.62381
1784.34	0.38698
1787.76	0.20416
1791.18	0.0916
1794.6	0.03495
1798.02	0.01134
1801.43	0.00313
1804.85	0.000734736
1808.27	0.000146658
1811.69	2.48958e-05
1815.11	3.59415e-06
1818.53	4.41279e-07
1821.94	4.60764e-08
1825.36	4.09158e-09
1828.78	3.08995e-10
1832.2	1.98454e-11
1835.62	1.08397e-12
1839.04	5.03525e-14
1842.45	1.98918e-15
1845.87	6.68303e-17
1849.29	1.90951e-18
1852.71	4.63999e-20
1856.13	9.58871e-22
1859.55	1.6852e-23
1862.96	2.51878e-25
1866.38	3.20168e-27
1869.8	3.46109e-29
1873.22	3.18197e-31
1876.64	2.48786e-33
1880.06	1.65426e-35
1883.47	9.35472e-38
1886.89	4.49888e-40
1890.31	1.84004e-42
1893.73	6.40024e-45
1897.15	1.89328e-47
1900.57	4.76299e-50
1903.99	1.01904e-52
1907.4	1.85419e-55
1910.82	2.86922e-58
1914.24	3.7759e-61
1917.66	4.22595e-64
1921.08	4.02233e-67
1924.5	3.25595e-70
1927.91	2.24143e-73
1931.33	1.31227e-76
1934.75	6.5338e-80
1938.17	2.76667e-83
1941.59	9.96316e-87
1945.01	3.0513e-90
1948.42	7.9473e-94
1951.84	1.76037e-97
1955.26	3.31615e-101
1958.68	5.31267e-105
1962.1	7.23835e-109
1965.52	8.38714e-113
1968.93	8.26487e-117
1972.35	6.92638e-121
1975.77	4.93656e-125
1979.19	2.9922e-129
1982.61	1.54242e-133
1986.03	6.76185e-138
1989.44	2.52101e-142
1992.86	7.99341e-147
1996.28	2.15545e-151
1999.7	4.943e-156
2003.12	9.64031e-161
2006.54	1.59897e-165
2009.95	2.25547e-170
2013.37	2.70571e-175
2016.79	2.7604e-180
2020.21	2.39504e-185
2023.63	1.76726e-190
2027.05	1.10901e-195
2030.46	5.91861e-201
2033.88	2.68628e-206
2037.3	1.03688e-211
2040.72	3.40375e-217
2044.14	9.50238e-223
2047.56	2.25608e-228
2050.97	4.55539e-234
2054.39	7.82247e-240
2057.81	1.14238e-245
2061.23	1.41881e-251
2064.65	1.4986e-257
2068.07	1.34616e-263
2071.49	1.02838e-269
2074.9	6.68128e-276
2078.32	3.69158e-282
2081.74	1.73466e-288
2085.16	6.93207e-295
2088.58	2.35592e-301
2092	0
2095.41	--
2098.83	--
2102.25	0
2105.67	0
2109.09	0
2112.51	0
2115.92	0
2119.34	0
2122.76	0
2126.18	0
2129.6	0
2133.02	0
2136.43	0
2139.85	0
2143.27	0
2146.69	0
2150.11	0
2153.53	0
2156.94	0
2160.36	0
2163.78	0
2167.2	0
2170.62	0
2174.04	0
2177.45	0
2180.87	0
2184.29	0
2187.71	0
2191.13	0
2194.55	0
2197.96	0
2201.38	0
2204.8	0
2208.22	0
2211.64	0
2215.06	0
2218.47	0
2221.89	0
2225.31	0
2228.73	0
2232.15	0
2235.57	0
2238.99	0
2242.4	0
2245.82	0
2249.24	0
2252.66	0
2256.08	0
2259.5	0
2262.91	0
2266.33	0
2269.75	0
2273.17	0
2276.59	0
2280.01	0
2283.42	0
2286.84	0
2290.26	0
2293.68	0
2297.1	0
2300.52	0
2303.93	0
2307.35	0
2310.77	0
2314.19	0
2317.61	0
2321.03	0
2324.44	0
2327.86	0
2331.28	0
2334.7	0
2338.12	0
2341.54	0
2344.95	0
2348.37	0
2351.79	0
2355.21	0
2358.63	0
2362.05	0
2365.46	0
2368.88	0
2372.3	0
2375.72	0
2379.14	0
2382.56	0
2385.98	0
2389.39	0
2392.81	0
2396.23	0
2399.65	0
2403.07	0
2406.49	0
2409.9	0
2413.32	0
2416.74	0
2420.16	0
2423.58	0
2427	0
2430.41	0
2433.83	0
2437.25	0
2440.67	0
2444.09	0
2447.51	0
2450.92	0
2454.34	0
2457.76	0
2461.18	0
2464.6	0
2468.02	0
2471.43	0
2474.85	0
2478.27	0
2481.69	0
2485.11	0
2488.53	0
2491.94	0
2495.36	0
2498.78	0
2502.2	0
2505.62	0
2509.04	0
2512.45	0
2515.87	0
2519.29	0
2522.71	0
2526.13	0
2529.55	0
2532.96	0
2536.38	0
2539.8	0
2543.22	0
2546.64	0
2550.06	0
2553.48	0
2556.89	0
2560.31	0
2563.73	0
2567.15	0
2570.57	0
2573.99	0
2577.4	0
2580.82	0
2584.24	0
2587.66	0
2591.08	0
2594.5	0
2597.91	0
2601.33	0
2604.75	0
2608.17	0
2611.59	0
2615.01	0
2618.42	0
2621.84	0
2625.26	--
2628.68	--
2632.1	4.55771e-307
2635.52	1.4949e-300
2638.93	4.16989e-294
2642.35	9.89204e-288
2645.77	1.9957e-281
2649.19	3.42414e-275
2652.61	4.99638e-269
2656.03	6.20023e-263
2659.44	6.54347e-257
2662.86	5.87294e-251
2666.28	4.48282e-245
2669.7	2.91002e-239
2673.12	1.60652e-233
2676.54	7.54269e-228
2679.95	3.01171e-222
2683.37	1.0227e-216
2686.79	2.95346e-211
2690.21	7.25374e-206
2693.63	1.5151e-200
2697.05	2.69133e-195
2700.46	4.06575e-190
2703.88	5.22352e-185
2707.3	5.70733e-180
2710.72	5.30335e-175
2714.14	4.19099e-170
2717.56	2.81663e-165
2720.98	1.60987e-160
2724.39	7.82528e-156
2727.81	3.23487e-151
2731.23	1.13727e-146
2734.65	3.40028e-142
2738.07	8.64599e-138
2741.49	1.86966e-133
2744.9	3.43842e-129
2748.32	5.37779e-125
2751.74	7.15312e-121
2755.16	8.09161e-117
2758.58	7.78436e-113
2762	6.36881e-109
2765.41	4.4314e-105
2768.83	2.62224e-101
2772.25	1.31963e-97
2775.67	5.64779e-94
2779.09	2.05567e-90
2782.51	6.3632e-87
2785.92	1.67512e-83
2789.34	3.75028e-80
2792.76	7.14052e-77
2796.18	1.15623e-73
2799.6	1.59223e-70
2803.02	1.86473e-67
2806.43	1.85726e-64
2809.85	1.57318e-61
2813.27	1.13326e-58
2816.69	6.94275e-56
2820.11	3.61726e-53
2823.53	1.60279e-50
2826.94	6.03978e-48
2830.36	1.93559e-45
2833.78	5.27538e-43
2837.2	1.22276e-40
2840.62	2.41033e-38
2844.04	4.04074e-36
2847.45	5.76093e-34
2850.87	6.98509e-32
2854.29	7.20276e-30
2857.71	6.31646e-28
2861.13	4.71082e-26
2864.55	2.98791e-24
2867.96	1.61171e-22
2871.38	7.39354e-21
2874.8	2.88448e-19
2878.22	9.57038e-18
2881.64	2.70047e-16
2885.06	6.48032e-15
2888.48	1.32252e-13
2891.89	2.29539e-12
2895.31	3.38811e-11
2898.73	4.25311e-10
2902.15	4.5405e-09
2905.57	4.12238e-08
2908.99	3.18303e-07
2912.4	2.09017e-06
2915.82	1.16727e-05
2919.24	5.54378e-05
2922.66	0.000223919
2926.08	0.000769169
2929.5	0.00225
2932.91	0.00558
2936.33	0.0118
2939.75	0.0212
2943.17	0.0324
2946.59	0.04216
2950.01	0.0468
2953.42	0.04474
2956.84	0.03812
2960.26	0.03223
2963.68	0.03307
2967.1	0.04441
2970.52	0.06537
2973.93	0.08965
2977.35	0.10756
2980.77	0.11092
2984.19	0.09788
2987.61	0.07387
2991.03	0.04768
2994.44	0.02634
2997.86	0.01247
3001.28	0.00511
3004.7	0.00196
3008.12	0.00109
3011.54	0.0014
3014.95	0.00244
3018.37	0.00394
3021.79	0.00554
3025.21	0.00683
3028.63	0.00753
3032.05	0.00764
3035.46	0.00733
3038.88	0.00671
3042.3	0.00579
3045.72	0.00458
3049.14	0.00323
3052.56	0.00199
3055.98	0.00106
3059.39	0.000521085
3062.81	0.000351609
3066.23	0.000625754
3069.65	0.00166
3073.07	0.00412
3076.49	0.00884
3079.9	0.01633
3083.32	0.02597
3086.74	0.03566
3090.16	0.04233
3093.58	0.04353
3097	0.03888
3100.41	0.03037
3103.83	0.02132
3107.25	0.01476
3110.67	0.01245
3114.09	0.01465
3117.51	0.02033
3120.92	0.02757
3124.34	0.03409
3127.76	0.038
3131.18	0.03834
3134.6	0.03516
3138.02	0.02924
3141.43	0.02187
3144.85	0.01458
3148.27	0.0088
3151.69	0.00572
3155.11	0.00712
3158.53	0.0174
3161.94	0.04615
3165.36	0.10851
3168.78	0.21903
3172.2	0.3773
3175.62	0.5537
3179.04	0.69169
3182.45	0.73522
3185.87	0.6648
3189.29	0.5113
3192.71	0.33446
3196.13	0.18607
3199.55	0.08804
3202.96	0.03543
3206.38	0.01212
3209.8	0.00353
3213.22	0.000873288
3216.64	0.000183824
3220.06	3.29075e-05
3223.48	5.01024e-06
3226.89	6.52069e-07
3230.31	1.08204e-07
3233.73	3.45061e-07
3237.15	2.64814e-06
3240.57	1.76181e-05
3243.99	9.9704e-05
3247.4	0.00047986
3250.82	0.00196
3254.24	0.00684
3257.66	0.02024
3261.08	0.05096
3264.5	0.1091
3267.91	0.19867
3271.33	0.30766
3274.75	0.40518
3278.17	0.45382
3281.59	0.43228
3285.01	0.35018
3288.42	0.24125
3291.84	0.14135
3295.26	0.07043
3298.68	0.02985
3302.1	0.01076
3305.52	0.0033
3308.93	0.000859261
3312.35	0.000190474
3315.77	3.59082e-05
3319.19	5.75706e-06
3322.61	7.84973e-07
3326.03	9.10242e-08
3329.44	8.97649e-09
3332.86	7.52843e-10
3336.28	5.3697e-11
3339.7	3.25719e-12
3343.12	1.68029e-13
3346.54	7.3718e-15
3349.95	2.75049e-16
3353.37	8.72761e-18
3356.79	2.3552e-19
3360.21	5.40516e-21
3363.63	1.05496e-22
3367.05	1.75111e-24
3370.47	2.47193e-26
3373.88	2.96762e-28
3377.3	3.0299e-30
3380.72	2.63085e-32
3384.14	1.94273e-34
3387.56	1.22004e-36
3390.98	6.51607e-39
3394.39	2.95968e-41
3397.81	1.14328e-43
3401.23	3.75583e-46
3404.65	1.04932e-48
3408.07	2.49321e-51
3411.49	5.03799e-54
3414.9	8.65771e-57
3418.32	1.26531e-59
3421.74	1.57267e-62
3425.16	1.66237e-65
3428.58	1.49439e-68
3432	1.14248e-71
3435.41	7.4282e-75
3438.83	4.10738e-78
3442.25	1.93149e-81
3445.67	7.72449e-85
3449.09	2.62721e-88
3452.51	7.59917e-92
3455.92	1.87982e-95
3459.34	4.743e-94
3462.76	1.82362e-90
3466.18	5.96303e-87
3469.6	1.65824e-83
3473.02	3.92172e-80
3476.43	7.88774e-77
3479.85	1.3492e-73
3483.27	1.96268e-70
3486.69	2.42811e-67
3490.11	2.55468e-64
3493.53	2.28587e-61
3496.94	1.73946e-58
3500.36	1.12571e-55
3503.78	6.19563e-53
3507.2	2.89996e-50
3510.62	1.15438e-47
3514.04	3.90796e-45
3517.45	1.12512e-42
3520.87	2.75485e-40
3524.29	5.73647e-38
3527.71	1.01587e-35
3531.13	1.52996e-33
3534.55	1.95961e-31
3537.97	2.13456e-29
3541.38	1.97739e-27
3544.8	1.55785e-25
3548.22	1.04378e-23
3551.64	5.94753e-22
3555.06	2.88213e-20
3558.48	1.18778e-18
3561.89	4.16304e-17
3565.31	1.24088e-15
3568.73	3.14556e-14
3572.15	6.78132e-13
3575.57	1.24331e-11
3578.99	1.93861e-10
3582.4	2.57069e-09
3585.82	2.89906e-08
3589.24	2.78043e-07
3592.66	2.26785e-06
3596.08	1.57313e-05
3599.5	9.28035e-05
3602.91	0.000465598
3606.33	0.00199
3609.75	0.00721
3613.17	0.02225
3616.59	0.05838
3620.01	0.13031
3623.42	0.24734
3626.84	0.39928
3630.26	0.54816
3633.68	0.64
3637.1	0.63549
3640.52	0.53664
3643.93	0.38539
3647.35	0.2354
3650.77	0.12236
3654.19	0.0545
3657.61	0.02239
3661.03	0.01404
3664.44	0.02505
3667.86	0.06178
3671.28	0.13863
3674.7	0.26829
3678.12	0.44633
3681.54	0.63938
3684.95	0.79075
3688.37	0.84686
3691.79	0.78805
3695.21	0.63937
3698.63	0.45366
3702.05	0.28214
3705.47	0.15392
3708.88	0.07362
3712.3	0.0308
3715.72	0.01124
3719.14	0.00356
3722.56	0.000976982
3725.98	0.000231109
3729.39	4.7001e-05
3732.81	8.19699e-06
3736.23	1.22344e-06
3739.65	1.56029e-07
3743.07	1.69826e-08
3746.49	1.57612e-09
3749.9	1.24642e-10
3753.32	8.39479e-12
3756.74	4.81356e-13
3760.16	2.34916e-14
3763.58	9.75574e-16
3767	3.44702e-17
3770.41	1.03613e-18
3773.83	2.64933e-20
3777.25	5.76213e-22
3780.67	1.06594e-23
3784.09	1.67717e-25
3787.51	2.24439e-27
3790.92	2.55442e-29
3794.34	2.47258e-31
3797.76	2.03549e-33
3801.18	1.42511e-35
3804.6	8.48554e-38
3808.02	4.297e-40
3811.43	1.85056e-42
3814.85	6.77783e-45
3818.27	2.1112e-47
3821.69	5.59265e-50
3825.11	1.25995e-52
3828.53	2.41402e-55
3831.94	3.93346e-58
3835.36	5.45077e-61
3838.78	6.42376e-64
3842.2	6.43826e-67
3845.62	5.48777e-70
3849.04	3.97806e-73
3852.45	2.45242e-76
3855.87	1.28578e-79
3859.29	5.73304e-83
3862.71	2.17396e-86
3866.13	7.01079e-90
3869.55	1.92278e-93
3872.97	4.48477e-97
3876.38	8.89609e-101
3879.8	1.50074e-104
3883.22	2.15308e-108
3886.64	2.62701e-112
3890.06	2.72591e-116
3893.48	2.40552e-120
3896.89	1.80532e-124
3900.31	1.15226e-128
3903.73	6.25446e-133
3907.15	2.88722e-137
3910.57	1.13349e-141
3913.99	3.78444e-146
3917.4	1.07457e-150
3920.82	2.59486e-155
3924.24	5.32896e-160
3927.66	9.3072e-165
3931.08	1.38243e-169
3934.5	1.74628e-174
3937.91	1.87601e-179
3941.33	1.71397e-184
3944.75	1.33174e-189
3948.17	8.79997e-195
3951.59	4.9453e-200
3955.01	2.36348e-205
3958.42	9.60635e-211
3961.84	3.32057e-216
3965.26	9.76148e-222
3968.68	2.44043e-227
3972.1	5.18877e-233
3975.52	9.38232e-239
3978.93	1.44279e-244
3982.35	1.88689e-250
3985.77	2.09863e-256
3989.19	1.98506e-262
3992.61	1.59683e-268
3996.03	1.09242e-274
3999.44	6.35583e-281
4002.86	3.14486e-287
4006.28	1.32336e-293
4009.7	4.7359e-300
4013.12	1.44137e-306
4016.54	--
4019.95	--
4023.37	0
4026.79	0
4030.21	0
4033.63	0
4037.05	0
4040.47	0
4043.88	0
4047.3	0
4050.72	0
4054.14	0
4057.56	0
4060.98	0
4064.39	0
4067.81	0
4071.23	0
4074.65	0
4078.07	0
4081.49	0
4084.9	0
4088.32	0
4091.74	0
4095.16	0
4098.58	0
4102	0
4105.41	0
4108.83	0
4112.25	0
4115.67	0
4119.09	0
4122.51	0
4125.92	0
4129.34	0
4132.76	0
4136.18	0
4139.6	0
4143.02	0
4146.43	0
4149.85	0
4153.27	0
4156.69	0
4160.11	0
4163.53	0
4166.94	0
4170.36	0
4173.78	0
4177.2	0
4180.62	0
4184.04	0
4187.45	0
4190.87	0
4194.29	0
4197.71	0
4201.13	0
4204.55	0
4207.97	0
4211.38	0
4214.8	0
4218.22	0
4221.64	0
4225.06	0
4228.48	0
4231.89	0
4235.31	0
4238.73	0
4242.15	0
4245.57	0

## Sheet: Phe-gluc fragment structure
Optimized coordinates of m/z 310 fragment of [Phe-glucose ARP+H]+
C -2.863293000 -3.429539000 -0.120348000
C -2.732047000 -2.814165000 1.125839000
C -2.729489000 -1.418296000 1.221340000
C -2.861057000 -0.624871000 0.072657000
C -3.000422000 -1.254236000 -1.175614000
C -3.000000000 -2.646396000 -1.271957000
C -2.855714000 0.887921000 0.176844000
C -1.570515000 1.528110000 -0.409221000
C -1.568597000 3.043600000 -0.223928000
O -2.429280000 3.637108000 -1.052421000
O -0.882422000 3.605265000 0.603685000
N -0.349823000 0.997406000 0.286613000
C 0.950811000 1.147643000 -0.454410000
C 2.116455000 0.698595000 0.465699000
O 3.310796000 1.258598000 -0.060933000
C 4.170044000 0.480393000 -0.813500000
C 3.974471000 -0.806198000 -1.110823000
C 2.760943000 -1.535625000 -0.613847000
C 2.215664000 -0.828537000 0.635395000
O 1.907700000 1.273204000 1.734710000
O 0.910160000 -1.302648000 0.961033000
O 2.976062000 -2.912033000 -0.311757000
H -2.439541000 4.596080000 -0.877118000
H -2.874360000 -4.512392000 -0.195165000
H -2.646025000 -3.415373000 2.025822000
H -2.649170000 -0.948659000 2.199029000
H -3.136983000 -0.657077000 -2.074882000
H -3.121767000 -3.120214000 -2.241093000
H -2.965654000 1.199281000 1.222030000
H -3.696432000 1.321302000 -0.374041000
H -1.484636000 1.278660000 -1.469857000
H -0.457398000 -0.008343000 0.515050000
H -0.225418000 1.498138000 1.180916000
H 1.086062000 2.203097000 -0.695347000
H 0.892645000 0.558787000 -1.371700000
H 5.016612000 1.071789000 -1.139591000
H 4.686437000 -1.322753000 -1.745635000
H 1.977195000 -1.560927000 -1.383830000
H 2.903319000 -1.004083000 1.472895000
H 2.435135000 2.085383000 1.799151000
H 0.934626000 -2.272053000 0.987450000
H 3.826465000 -3.018832000 0.140330000

## Sheet: Met-glucose theoretical IR
Wavenumber	Normalized intensity
400	0.09744
401	0.08993
402	0.08364
403	0.0785
404	0.07442
405	0.07125
406	0.06882
407	0.06696
408	0.0655
409	0.06429
410	0.06319
411	0.06206
412	0.06082
413	0.0594
414	0.05773
415	0.05579
416	0.05357
417	0.05108
418	0.04833
419	0.04536
420	0.04221
421	0.03894
422	0.03562
423	0.03231
424	0.0291
425	0.02607
426	0.02331
427	0.02091
428	0.019
429	0.01769
430	0.01714
431	0.01751
432	0.01901
433	0.02187
434	0.02637
435	0.03282
436	0.04155
437	0.05294
438	0.06736
439	0.08515
440	0.10663
441	0.13204
442	0.1615
443	0.19498
444	0.23229
445	0.27302
446	0.31652
447	0.36193
448	0.4082
449	0.45405
450	0.49812
451	0.53894
452	0.5751
453	0.60525
454	0.62822
455	0.64312
456	0.64933
457	0.64664
458	0.63517
459	0.61543
460	0.58825
461	0.55477
462	0.5163
463	0.47433
464	0.43036
465	0.3859
466	0.34232
467	0.30085
468	0.26252
469	0.22814
470	0.19825
471	0.1732
472	0.15311
473	0.13789
474	0.12733
475	0.12104
476	0.11856
477	0.11935
478	0.1228
479	0.12831
480	0.13524
481	0.14297
482	0.15093
483	0.15857
484	0.1654
485	0.171
486	0.17504
487	0.17726
488	0.17752
489	0.17573
490	0.17194
491	0.16626
492	0.15889
493	0.15009
494	0.14017
495	0.12948
496	0.1184
497	0.1073
498	0.09655
499	0.0865
500	0.07749
501	0.06981
502	0.06372
503	0.05943
504	0.05714
505	0.05697
506	0.05903
507	0.06333
508	0.06988
509	0.07859
510	0.08931
511	0.10182
512	0.11582
513	0.13095
514	0.14675
515	0.16273
516	0.17833
517	0.19301
518	0.20619
519	0.21737
520	0.22607
521	0.23195
522	0.23473
523	0.2343
524	0.23067
525	0.22399
526	0.21452
527	0.20264
528	0.1888
529	0.17352
530	0.15733
531	0.14074
532	0.12425
533	0.10828
534	0.09321
535	0.07932
536	0.06681
537	0.0558
538	0.04634
539	0.03841
540	0.03194
541	0.02683
542	0.02294
543	0.02012
544	0.01821
545	0.01704
546	0.01647
547	0.01634
548	0.01652
549	0.01691
550	0.01739
551	0.01791
552	0.01839
553	0.01881
554	0.01915
555	0.01944
556	0.01971
557	0.02002
558	0.02046
559	0.02114
560	0.02217
561	0.02368
562	0.02581
563	0.02869
564	0.03244
565	0.03716
566	0.04291
567	0.04974
568	0.05762
569	0.06647
570	0.07617
571	0.08653
572	0.09729
573	0.10816
574	0.11881
575	0.12886
576	0.13797
577	0.14577
578	0.15197
579	0.15632
580	0.15862
581	0.1588
582	0.15685
583	0.15286
584	0.14703
585	0.1396
586	0.1309
587	0.1213
588	0.11118
589	0.10092
590	0.0909
591	0.08145
592	0.07285
593	0.06535
594	0.05912
595	0.05425
596	0.05082
597	0.04882
598	0.04821
599	0.04892
600	0.05084
601	0.05387
602	0.05788
603	0.06276
604	0.06843
605	0.0748
606	0.08184
607	0.08952
608	0.09787
609	0.10692
610	0.11676
611	0.12747
612	0.13916
613	0.15193
614	0.16588
615	0.18111
616	0.1977
617	0.21568
618	0.2351
619	0.25595
620	0.2782
621	0.30179
622	0.3266
623	0.3525
624	0.3793
625	0.40674
626	0.4345
627	0.46218
628	0.48931
629	0.51532
630	0.5396
631	0.56145
632	0.58018
633	0.59507
634	0.60546
635	0.61079
636	0.61061
637	0.60464
638	0.5928
639	0.57522
640	0.55224
641	0.5244
642	0.49241
643	0.45711
644	0.41944
645	0.38038
646	0.34088
647	0.30184
648	0.26408
649	0.22825
650	0.19491
651	0.16442
652	0.13703
653	0.11281
654	0.09176
655	0.07373
656	0.05854
657	0.04592
658	0.0356
659	0.02729
660	0.0207
661	0.01555
662	0.01161
663	0.00864
664	0.00649
665	0.00497
666	0.00399
667	0.00344
668	0.00326
669	0.0034
670	0.00383
671	0.00453
672	0.0055
673	0.00674
674	0.00823
675	0.00998
676	0.01198
677	0.01422
678	0.01666
679	0.01929
680	0.02204
681	0.02489
682	0.02776
683	0.03062
684	0.03342
685	0.03613
686	0.03874
687	0.04126
688	0.04373
689	0.04622
690	0.04883
691	0.0517
692	0.05496
693	0.05879
694	0.06334
695	0.06877
696	0.07518
697	0.08265
698	0.0912
699	0.10076
700	0.1112
701	0.12231
702	0.1338
703	0.14531
704	0.15645
705	0.16678
706	0.17589
707	0.18337
708	0.18886
709	0.1921
710	0.19289
711	0.19117
712	0.18696
713	0.18041
714	0.17175
715	0.16132
716	0.14948
717	0.13666
718	0.12329
719	0.10979
720	0.09655
721	0.08392
722	0.07218
723	0.06157
724	0.05227
725	0.04439
726	0.03799
727	0.0331
728	0.02971
729	0.0278
730	0.02729
731	0.02812
732	0.03021
733	0.03345
734	0.03771
735	0.04287
736	0.04875
737	0.05519
738	0.06196
739	0.06885
740	0.07561
741	0.08201
742	0.08782
743	0.0928
744	0.09677
745	0.09958
746	0.10114
747	0.1014
748	0.1004
749	0.09822
750	0.09501
751	0.09097
752	0.08633
753	0.08137
754	0.07637
755	0.07158
756	0.06728
757	0.06369
758	0.06097
759	0.05926
760	0.05863
761	0.05906
762	0.06052
763	0.06287
764	0.06596
765	0.06957
766	0.07346
767	0.07739
768	0.08109
769	0.08431
770	0.08685
771	0.08851
772	0.08916
773	0.08872
774	0.08716
775	0.08452
776	0.08088
777	0.07636
778	0.07112
779	0.06534
780	0.05921
781	0.05293
782	0.04667
783	0.0406
784	0.03486
785	0.02954
786	0.02473
787	0.02048
788	0.01683
789	0.01378
790	0.01133
791	0.00947
792	0.0082
793	0.00751
794	0.00739
795	0.00787
796	0.00898
797	0.01073
798	0.0132
799	0.01642
800	0.02044
801	0.02532
802	0.03108
803	0.03774
804	0.04527
805	0.05363
806	0.06271
807	0.07238
808	0.08248
809	0.09279
810	0.10309
811	0.11313
812	0.12267
813	0.13146
814	0.13932
815	0.14608
816	0.15163
817	0.15593
818	0.15898
819	0.16086
820	0.16168
821	0.1616
822	0.1608
823	0.15946
824	0.15777
825	0.15589
826	0.15396
827	0.15208
828	0.15031
829	0.14871
830	0.14726
831	0.14596
832	0.1448
833	0.14375
834	0.1428
835	0.14194
836	0.14119
837	0.14059
838	0.14016
839	0.13996
840	0.14004
841	0.14044
842	0.14117
843	0.14224
844	0.14361
845	0.1452
846	0.14691
847	0.14858
848	0.15006
849	0.15114
850	0.15164
851	0.15136
852	0.15015
853	0.14786
854	0.14442
855	0.13979
856	0.134
857	0.12712
858	0.11929
859	0.11067
860	0.10148
861	0.09194
862	0.08228
863	0.07271
864	0.06344
865	0.05464
866	0.04646
867	0.03898
868	0.03228
869	0.02638
870	0.02128
871	0.01694
872	0.01333
873	0.01036
874	0.00798
875	0.0061
876	0.00467
877	0.00361
878	0.00288
879	0.00241
880	0.00218
881	0.00216
882	0.00233
883	0.00268
884	0.00319
885	0.00387
886	0.00471
887	0.00571
888	0.00687
889	0.00816
890	0.00958
891	0.01109
892	0.01268
893	0.01429
894	0.01589
895	0.01743
896	0.01885
897	0.02011
898	0.02117
899	0.02197
900	0.02249
901	0.02271
902	0.02262
903	0.02223
904	0.02157
905	0.02066
906	0.01956
907	0.01831
908	0.01698
909	0.01564
910	0.01435
911	0.01318
912	0.01219
913	0.01146
914	0.01102
915	0.01094
916	0.01125
917	0.01199
918	0.01317
919	0.01482
920	0.01692
921	0.01947
922	0.02244
923	0.02579
924	0.02947
925	0.03343
926	0.03758
927	0.04188
928	0.04626
929	0.05067
930	0.05506
931	0.05942
932	0.06375
933	0.06808
934	0.07244
935	0.07691
936	0.08154
937	0.08639
938	0.09153
939	0.09697
940	0.10271
941	0.10871
942	0.11487
943	0.12106
944	0.12711
945	0.13282
946	0.13797
947	0.14235
948	0.14574
949	0.148
950	0.14899
951	0.14867
952	0.14703
953	0.14414
954	0.14014
955	0.13521
956	0.12956
957	0.12343
958	0.11706
959	0.11069
960	0.10451
961	0.09868
962	0.09333
963	0.08852
964	0.08429
965	0.08062
966	0.07748
967	0.07481
968	0.07258
969	0.07072
970	0.0692
971	0.06802
972	0.06719
973	0.06675
974	0.06675
975	0.06726
976	0.06834
977	0.07005
978	0.07242
979	0.07545
980	0.07911
981	0.08334
982	0.08801
983	0.09299
984	0.09813
985	0.10324
986	0.10815
987	0.1127
988	0.11675
989	0.12022
990	0.12305
991	0.12521
992	0.12673
993	0.12767
994	0.12811
995	0.12812
996	0.1278
997	0.1272
998	0.12638
999	0.12534
1000	0.12408
1001	0.12254
1002	0.12066
1003	0.11838
1004	0.11562
1005	0.11234
1006	0.1085
1007	0.10411
1008	0.09922
1009	0.09392
1010	0.08835
1011	0.08266
1012	0.07706
1013	0.07175
1014	0.06694
1015	0.06283
1016	0.05961
1017	0.05742
1018	0.05639
1019	0.0566
1020	0.05808
1021	0.06085
1022	0.06486
1023	0.07006
1024	0.0764
1025	0.0838
1026	0.09219
1027	0.10154
1028	0.11184
1029	0.1231
1030	0.13539
1031	0.14878
1032	0.16338
1033	0.17933
1034	0.19673
1035	0.21568
1036	0.23624
1037	0.2584
1038	0.28211
1039	0.30722
1040	0.33354
1041	0.3608
1042	0.3887
1043	0.41692
1044	0.44514
1045	0.47306
1046	0.50044
1047	0.52714
1048	0.55307
1049	0.57824
1050	0.60275
1051	0.62678
1052	0.65054
1053	0.67428
1054	0.69826
1055	0.7227
1056	0.74775
1057	0.77349
1058	0.79986
1059	0.8267
1060	0.85372
1061	0.88045
1062	0.90633
1063	0.93067
1064	0.95266
1065	0.97146
1066	0.98619
1067	0.99597
1068	1
1069	0.9976
1070	0.98822
1071	0.97153
1072	0.94743
1073	0.91604
1074	0.87776
1075	0.83326
1076	0.78339
1077	0.72924
1078	0.67203
1079	0.61309
1080	0.55379
1081	0.49551
1082	0.43957
1083	0.38717
1084	0.33941
1085	0.29724
1086	0.26144
1087	0.23263
1088	0.21127
1089	0.19766
1090	0.19195
1091	0.19412
1092	0.20403
1093	0.22134
1094	0.24554
1095	0.27596
1096	0.31171
1097	0.35171
1098	0.3947
1099	0.43924
1100	0.4838
1101	0.52673
1102	0.56641
1103	0.60128
1104	0.62993
1105	0.65118
1106	0.66417
1107	0.66837
1108	0.66366
1109	0.6503
1110	0.62895
1111	0.60059
1112	0.56648
1113	0.52809
1114	0.48697
1115	0.44472
1116	0.40284
1117	0.36274
1118	0.32558
1119	0.29234
1120	0.26372
1121	0.24019
1122	0.22199
1123	0.20915
1124	0.20157
1125	0.19902
1126	0.20124
1127	0.2079
1128	0.21873
1129	0.23345
1130	0.25185
1131	0.27375
1132	0.29899
1133	0.32739
1134	0.35873
1135	0.39273
1136	0.42899
1137	0.46695
1138	0.5059
1139	0.545
1140	0.58325
1141	0.61952
1142	0.65267
1143	0.68153
1144	0.70501
1145	0.72219
1146	0.73232
1147	0.73494
1148	0.72989
1149	0.71734
1150	0.69775
1151	0.6719
1152	0.64083
1153	0.60577
1154	0.56808
1155	0.5292
1156	0.49053
1157	0.45339
1158	0.41899
1159	0.3883
1160	0.36208
1161	0.34083
1162	0.32477
1163	0.31386
1164	0.30782
1165	0.30613
1166	0.3081
1167	0.31292
1168	0.31967
1169	0.32744
1170	0.33531
1171	0.34249
1172	0.34826
1173	0.3521
1174	0.35365
1175	0.35272
1176	0.3493
1177	0.34356
1178	0.33574
1179	0.32621
1180	0.31536
1181	0.30359
1182	0.29127
1183	0.2787
1184	0.26612
1185	0.25367
1186	0.24141
1187	0.22934
1188	0.21742
1189	0.20556
1190	0.19367
1191	0.18169
1192	0.16959
1193	0.15738
1194	0.1451
1195	0.13288
1196	0.12085
1197	0.10919
1198	0.09808
1199	0.08772
1200	0.07831
1201	0.07
1202	0.06293
1203	0.05723
1204	0.05296
1205	0.05018
1206	0.04889
1207	0.04908
1208	0.05068
1209	0.05362
1210	0.05778
1211	0.06301
1212	0.06913
1213	0.07594
1214	0.08319
1215	0.09064
1216	0.09801
1217	0.10502
1218	0.11143
1219	0.11698
1220	0.12148
1221	0.12478
1222	0.12681
1223	0.12753
1224	0.12702
1225	0.1254
1226	0.12287
1227	0.11967
1228	0.11609
1229	0.11243
1230	0.109
1231	0.10609
1232	0.10395
1233	0.1028
1234	0.10279
1235	0.10401
1236	0.10649
1237	0.11021
1238	0.11507
1239	0.12095
1240	0.12767
1241	0.13504
1242	0.14283
1243	0.15084
1244	0.15882
1245	0.16657
1246	0.17388
1247	0.18058
1248	0.18651
1249	0.19156
1250	0.19562
1251	0.19864
1252	0.20061
1253	0.20151
1254	0.20139
1255	0.20028
1256	0.19826
1257	0.19538
1258	0.19173
1259	0.18735
1260	0.1823
1261	0.17664
1262	0.1704
1263	0.16362
1264	0.15633
1265	0.14857
1266	0.14041
1267	0.1319
1268	0.12314
1269	0.11424
1270	0.1053
1271	0.09647
1272	0.08788
1273	0.07966
1274	0.07196
1275	0.06489
1276	0.05856
1277	0.05306
1278	0.04847
1279	0.04485
1280	0.04225
1281	0.04072
1282	0.04031
1283	0.04104
1284	0.04295
1285	0.04608
1286	0.05045
1287	0.05607
1288	0.06293
1289	0.07099
1290	0.08017
1291	0.09037
1292	0.10143
1293	0.11317
1294	0.12538
1295	0.13782
1296	0.15025
1297	0.16244
1298	0.1742
1299	0.18538
1300	0.1959
1301	0.20571
1302	0.21488
1303	0.22352
1304	0.23179
1305	0.23991
1306	0.24807
1307	0.2565
1308	0.26536
1309	0.27474
1310	0.28465
1311	0.29501
1312	0.30564
1313	0.31625
1314	0.32646
1315	0.33585
1316	0.34395
1317	0.35032
1318	0.35453
1319	0.35625
1320	0.35525
1321	0.35144
1322	0.34485
1323	0.3357
1324	0.32432
1325	0.31119
1326	0.29685
1327	0.28194
1328	0.26708
1329	0.25291
1330	0.23996
1331	0.22871
1332	0.21947
1333	0.21243
1334	0.20763
1335	0.20495
1336	0.20415
1337	0.20485
1338	0.20662
1339	0.20896
1340	0.21137
1341	0.21336
1342	0.21449
1343	0.21443
1344	0.21292
1345	0.20981
1346	0.20508
1347	0.19881
1348	0.19119
1349	0.18248
1350	0.17304
1351	0.16327
1352	0.15359
1353	0.14448
1354	0.13639
1355	0.12977
1356	0.12507
1357	0.12268
1358	0.12296
1359	0.1262
1360	0.1326
1361	0.14231
1362	0.15534
1363	0.17158
1364	0.19082
1365	0.21269
1366	0.23671
1367	0.26226
1368	0.28864
1369	0.31505
1370	0.34066
1371	0.36465
1372	0.38623
1373	0.4047
1374	0.41948
1375	0.43015
1376	0.43648
1377	0.43841
1378	0.43607
1379	0.42979
1380	0.42001
1381	0.40734
1382	0.39243
1383	0.37598
1384	0.35873
1385	0.34134
1386	0.32445
1387	0.30862
1388	0.29431
1389	0.2819
1390	0.27165
1391	0.26374
1392	0.25828
1393	0.25527
1394	0.25464
1395	0.25629
1396	0.26001
1397	0.26558
1398	0.2727
1399	0.28105
1400	0.29029
1401	0.30004
1402	0.30993
1403	0.31958
1404	0.32864
1405	0.3368
1406	0.34378
1407	0.34938
1408	0.35346
1409	0.35595
1410	0.35689
1411	0.3564
1412	0.35468
1413	0.35205
1414	0.3489
1415	0.34569
1416	0.34297
1417	0.34129
1418	0.34125
1419	0.34342
1420	0.34831
1421	0.35634
1422	0.36781
1423	0.38286
1424	0.40146
1425	0.42335
1426	0.44809
1427	0.47503
1428	0.50338
1429	0.53218
1430	0.56041
1431	0.58699
1432	0.61088
1433	0.63113
1434	0.64691
1435	0.65759
1436	0.66275
1437	0.6622
1438	0.65601
1439	0.64447
1440	0.62807
1441	0.60749
1442	0.58351
1443	0.557
1444	0.52882
1445	0.49982
1446	0.47076
1447	0.44227
1448	0.41485
1449	0.38885
1450	0.36444
1451	0.34169
1452	0.32052
1453	0.30075
1454	0.28217
1455	0.26451
1456	0.24752
1457	0.23098
1458	0.21472
1459	0.19863
1460	0.18264
1461	0.16679
1462	0.15113
1463	0.13578
1464	0.12088
1465	0.10658
1466	0.09302
1467	0.08035
1468	0.06866
1469	0.05803
1470	0.0485
1471	0.04008
1472	0.03275
1473	0.02646
1474	0.02113
1475	0.01668
1476	0.01302
1477	0.01005
1478	0.00767
1479	0.00578
1480	0.00431
1481	0.00318
1482	0.00231
1483	0.00167
1484	0.00119
1485	0.00084
1486	0.00058
1487	0.0004
1488	0.00027
1489	0.00018
1490	0.00012
1491	8e-05
1492	5e-05
1493	3e-05
1494	2e-05
1495	1e-05
1496	1e-05
1497	0
1498	0
1499	0
1500	0
1501	0
1502	0
1503	0
1504	0
1505	0
1506	0
1507	0
1508	0
1509	0
1510	0
1511	0
1512	0
1513	0
1514	0
1515	0
1516	0
1517	0
1518	0
1519	0
1520	0
1521	0
1522	0
1523	0
1524	0
1525	0
1526	0
1527	0
1528	0
1529	0
1530	0
1531	0
1532	0
1533	0
1534	0
1535	0
1536	0
1537	0
1538	0
1539	0
1540	0
1541	0
1542	0
1543	0
1544	0
1545	0
1546	0
1547	0
1548	0
1549	0
1550	0
1551	0
1552	0
1553	0
1554	0
1555	0
1556	0
1557	0
1558	0
1559	0
1560	0
1561	0
1562	0
1563	0
1564	0
1565	0
1566	0
1567	0
1568	0
1569	0
1570	0
1571	0
1572	0
1573	0
1574	0
1575	0
1576	0
1577	0
1578	0
1579	0
1580	0
1581	0
1582	0
1583	0
1584	0
1585	0
1586	0
1587	0
1588	0
1589	0
1590	0
1591	0
1592	1e-05
1593	1e-05
1594	1e-05
1595	2e-05
1596	4e-05
1597	6e-05
1598	9e-05
1599	0.00014
1600	0.00022
1601	0.00032
1602	0.00048
1603	0.00069
1604	0.00099
1605	0.00139
1606	0.00194
1607	0.00266
1608	0.0036
1609	0.0048
1610	0.00631
1611	0.00819
1612	0.01048
1613	0.01323
1614	0.01646
1615	0.02021
1616	0.02447
1617	0.02921
1618	0.0344
1619	0.03995
1620	0.04576
1621	0.05169
1622	0.05758
1623	0.06326
1624	0.06855
1625	0.07326
1626	0.07721
1627	0.08026
1628	0.08227
1629	0.08318
1630	0.08294
1631	0.08156
1632	0.0791
1633	0.07566
1634	0.07137
1635	0.06639
1636	0.06092
1637	0.05512
1638	0.04919
1639	0.0433
1640	0.03758
1641	0.03217
1642	0.02716
1643	0.02262
1644	0.01857
1645	0.01504
1646	0.01202
1647	0.00947
1648	0.00735
1649	0.00563
1650	0.00426
1651	0.00317
1652	0.00233
1653	0.00169
1654	0.00121
1655	0.00085
1656	0.00059
1657	0.00041
1658	0.00027
1659	0.00018
1660	0.00012
1661	8e-05
1662	5e-05
1663	3e-05
1664	2e-05
1665	1e-05
1666	1e-05
1667	0
1668	0
1669	0
1670	0
1671	0
1672	0
1673	0
1674	0
1675	0
1676	0
1677	0
1678	0
1679	0
1680	0
1681	0
1682	0
1683	0
1684	0
1685	0
1686	0
1687	0
1688	0
1689	0
1690	0
1691	0
1692	0
1693	0
1694	0
1695	0
1696	0
1697	0
1698	0
1699	0
1700	0
1701	0
1702	0
1703	0
1704	0
1705	0
1706	0
1707	0
1708	0
1709	0
1710	0
1711	0
1712	0
1713	0
1714	0
1715	0
1716	0
1717	0
1718	0
1719	0
1720	0
1721	0
1722	0
1723	0
1724	0
1725	0
1726	0
1727	0
1728	0
1729	0
1730	0
1731	0
1732	0
1733	0
1734	0
1735	0
1736	0
1737	1e-05
1738	1e-05
1739	2e-05
1740	4e-05
1741	7e-05
1742	0.00012
1743	0.00019
1744	0.00031
1745	0.00049
1746	0.00076
1747	0.00118
1748	0.0018
1749	0.00272
1750	0.00404
1751	0.00591
1752	0.00854
1753	0.01217
1754	0.0171
1755	0.0237
1756	0.03239
1757	0.04366
1758	0.05803
1759	0.07608
1760	0.09837
1761	0.12544
1762	0.15776
1763	0.19568
1764	0.23936
1765	0.28876
1766	0.34357
1767	0.40314
1768	0.46654
1769	0.53247
1770	0.59936
1771	0.66535
1772	0.72845
1773	0.78655
1774	0.83759
1775	0.87966
1776	0.91113
1777	0.93073
1778	0.93766
1779	0.93164
1780	0.91292
1781	0.88225
1782	0.84088
1783	0.79041
1784	0.73274
1785	0.66993
1786	0.60407
1787	0.53719
1788	0.47113
1789	0.40751
1790	0.34763
1791	0.29246
1792	0.24267
1793	0.19857
1794	0.16026
1795	0.12755
1796	0.10012
1797	0.07751
1798	0.05918
1799	0.04456
1800	0.03309
1801	0.02424
1802	0.01751
1803	0.01247
1804	0.00876
1805	0.00607
1806	0.00415
1807	0.0028
1808	0.00186
1809	0.00122
1810	0.00079
1811	0.0005
1812	0.00032
1813	0.0002
1814	0.00012
1815	7e-05
1816	4e-05
1817	3e-05
1818	1e-05
1819	1e-05
1820	0
1821	0
1822	0
1823	0
1824	0
1825	0
1826	0
1827	0
1828	0
1829	0
1830	0
1831	0
1832	0
1833	0
1834	0
1835	0
1836	0
1837	0
1838	0
1839	0
1840	0
1841	0
1842	0
1843	0
1844	0
1845	0
1846	0
1847	0
1848	0
1849	0
1850	0
1851	0
1852	0
1853	0
1854	0
1855	0
1856	0
1857	0
1858	0
1859	0
1860	0
1861	0
1862	0
1863	0
1864	0
1865	0
1866	0
1867	0
1868	0
1869	0
1870	0
1871	0
1872	0
1873	0
1874	0
1875	0
1876	0
1877	0
1878	0
1879	0
1880	0
1881	0
1882	0
1883	0
1884	0
1885	0
1886	0
1887	0
1888	0
1889	0
1890	0
1891	0
1892	0
1893	0
1894	0
1895	0
1896	0
1897	0
1898	0
1899	0
1900	0
1901	0
1902	0
1903	0
1904	0
1905	0
1906	0
1907	0
1908	0
1909	0
1910	0
1911	0
1912	0
1913	0
1914	0
1915	0
1916	0
1917	0
1918	0
1919	0
1920	0
1921	0
1922	0
1923	0
1924	0
1925	0
1926	0
1927	0
1928	0
1929	0
1930	0
1931	0
1932	0
1933	0
1934	0
1935	0
1936	0
1937	0
1938	0
1939	0
1940	0
1941	0
1942	0
1943	0
1944	0
1945	0
1946	0
1947	0
1948	0
1949	0
1950	0
1951	0
1952	0
1953	0
1954	0
1955	0
1956	0
1957	0
1958	0
1959	0
1960	0
1961	0
1962	0
1963	0
1964	0
1965	0
1966	0
1967	0
1968	0
1969	0
1970	0
1971	0
1972	0
1973	0
1974	0
1975	0
1976	0
1977	0
1978	0
1979	0
1980	0
1981	0
1982	0
1983	0
1984	0
1985	0
1986	0
1987	0
1988	0
1989	0
1990	0
1991	0
1992	0
1993	0
1994	0
1995	0
1996	0
1997	0
1998	0
1999	0
2000	0
2001	0
2002	0
2003	0
2004	0
2005	0
2006	0
2007	0
2008	0
2009	0
2010	0
2011	0
2012	0
2013	0
2014	0
2015	0
2016	0
2017	0
2018	0
2019	0
2020	0
2021	0
2022	0
2023	0
2024	0
2025	0
2026	0
2027	0
2028	0
2029	0
2030	0
2031	0
2032	0
2033	0
2034	0
2035	0
2036	0
2037	0
2038	0
2039	0
2040	0
2041	0
2042	0
2043	0
2044	0
2045	0
2046	0
2047	0
2048	0
2049	0
2050	0
2051	0
2052	0
2053	0
2054	0
2055	0
2056	0
2057	0
2058	0
2059	0
2060	0
2061	0
2062	0
2063	0
2064	0
2065	0
2066	0
2067	0
2068	0
2069	0
2070	0
2071	0
2072	0
2073	0
2074	0
2075	0
2076	0
2077	0
2078	0
2079	0
2080	0
2081	0
2082	0
2083	0
2084	0
2085	0
2086	0
2087	0
2088	0
2089	0
2090	0
2091	0
2092	0
2093	0
2094	0
2095	0
2096	0
2097	0
2098	0
2099	0
2100	0
2101	0
2102	0
2103	0
2104	0
2105	0
2106	0
2107	0
2108	0
2109	0
2110	0
2111	0
2112	0
2113	0
2114	0
2115	0
2116	0
2117	0
2118	0
2119	0
2120	0
2121	0
2122	0
2123	0
2124	0
2125	0
2126	0
2127	0
2128	0
2129	0
2130	0
2131	0
2132	0
2133	0
2134	0
2135	0
2136	0
2137	0
2138	0
2139	0
2140	0
2141	0
2142	0
2143	0
2144	0
2145	0
2146	0
2147	0
2148	0
2149	0
2150	0
2151	0
2152	0
2153	0
2154	0
2155	0
2156	0
2157	0
2158	0
2159	0
2160	0
2161	0
2162	0
2163	0
2164	0
2165	0
2166	0
2167	0
2168	0
2169	0
2170	0
2171	0
2172	0
2173	0
2174	0
2175	0
2176	0
2177	0
2178	0
2179	0
2180	0
2181	0
2182	0
2183	0
2184	0
2185	0
2186	0
2187	0
2188	0
2189	0
2190	0
2191	0
2192	0
2193	0
2194	0
2195	0
2196	0
2197	0
2198	0
2199	0

## Sheet: Met-glucose structure
Optimized coordinates of [Met-glucose ARP+H]+ - m/z 312
O -2.126829000 0.557449000 -2.059797000
C -1.451700000 0.080037000 -0.933112000
C -0.059861000 -0.289353000 -1.468217000
N 0.912730000 -0.542780000 -0.359378000
C 2.290543000 -0.956843000 -0.812888000
C 3.231054000 0.238419000 -1.071161000
C 3.715228000 1.004371000 0.169146000
S 2.412462000 1.870585000 1.141729000
C 2.149358000 3.370459000 0.125824000
C 2.816111000 -1.955684000 0.222841000
O 4.053290000 -2.361581000 -0.079796000
O 2.167578000 -2.335041000 1.172571000
C -2.214526000 -1.111932000 -0.271348000
O -1.255101000 -2.096040000 0.132580000
C -3.043885000 -0.646635000 0.946546000
O -4.035183000 -1.600606000 1.274337000
C -3.589329000 0.760756000 0.718598000
O -4.417785000 0.680058000 -0.465115000
C -2.408543000 1.734365000 0.550891000
O -1.221085000 1.094081000 0.041592000
H -3.081309000 0.623425000 -1.861649000
H 0.297263000 0.546455000 -2.071215000
H -0.123003000 -1.188347000 -2.082068000
H 1.004521000 0.310895000 0.237593000
H 2.164791000 -1.511904000 -1.749103000
H 2.743346000 0.918396000 -1.778829000
H 4.106869000 -0.163656000 -1.591312000
H 4.466046000 1.741555000 -0.129829000
H 4.206119000 0.329901000 0.877385000
H 1.787856000 3.136764000 -0.877900000
H 3.072989000 3.950908000 0.069558000
H 1.391641000 3.963025000 0.642065000
H 4.341255000 -3.022650000 0.576020000
H -2.878156000 -1.550499000 -1.025685000
H -1.710078000 -2.804448000 0.612451000
H -2.370220000 -0.608909000 1.809124000
H -4.758010000 -1.534765000 0.631425000
H -4.204769000 1.062925000 1.572162000
H -5.082842000 1.381739000 -0.463465000
H -2.115464000 2.139563000 1.522422000
H -2.690897000 2.564645000 -0.107088000
H 0.517767000 -1.289234000 0.242237000
